# Supplementary material for: Rice black‐streaked dwarf virus P10 acts as either a synergistic or antagonistic determinant during superinfection with related or unrelated virus
Source: Mol Plant Pathol. 2019 Feb 14;20(5):641–55. doi: 10.1111/mpp.12782 (PMC6637905; doi:10.1111/mpp.12782)
Supplement: Supplementary file 9 — Table S1 The primers used in this study. [file MPP-20-641-s009.xlsx]

## Sheet: Table S1
Table S1 The primers used in this study
For construction of expression vector
OEP10	P10-F	GTTCCAGATTACGCTGGATCCATGGCTGACATAAGACTC
	P10-R	ATCGGGGAAATTCGAGCTCttaTCTTGTCACTTTGTTTAG
P10RNA	P10m-F	GTTCCAGATTACGCTGGATCCATGtaaGCTGACATAAGACTC
	P10m-R	ATCGGGGAAATTCGAGCTCttaTCTTGTCACTTTGTTTAG
For RT-PCR
RBSDV	RB-F	AGCACTACAGATGTTACACAC
	RB-R	GCCTGTCCCTATCAGATTTCAAC
SRBSDV	SRB-F	CGCGTCATCTCAGACTACAG
	SRB-R	TTTGTCAGCATCTAAAGCGC
RSV	RSV-CP-1F	AGGCAATCAATGACATCTCC
	RSV-CP-1R	ATCTCTCACAAAGCCAGTGC
For RT-qPCR
SRBSDV	qSR-S1-F	GATGGCAATCGGGTGTTGTT
	qSR-S1-R	CGAACGGAACAGAGAGCATG
	qSR-S2-F	CATCGACCAAGTTCAACCCG
	qSR-S2-R	AAGAAGTCTGCGGGTGAAGA
	qSR-S3-F	GCGGATGGTTGCTTTACTGA
	qSR-S3-R	CATCACCAGCTTGCGTAACA
	qSR-S4-F	AAAGTGAACCCGTTGCTGAC
	qSR-S4-R	TGCAACGCTAGATCCTATGC
	qSR-S5-F	CAACGTTTTGTCCCTGTACGA
	qSR-S5-R	AGGTATTGTGTGACTGAGCCA
	qSR-S6-F	ATCTGCTTTTCCCCTTCCGA
	qSR-S6-R	GATTCCGCGTTTGAAGAGTCA
	qSR-S7-F	TGCCTCGATCATTACATTCGT
	qSR-S7-R	ACTTGGCTTACGTGGACTCA
	qSR-S8-F	CGTTCGTACCTCATTCGCTG
	qSR-S8-R	GAAAAGCGGGAGTGGGATTC
	qSR-S9-F	ACGTATACCTTCAACTGTCCCT
	qSR-S9-R	CACAGGATCGACTTTGGCTT
RSV	qRSV-CP-1F	AGGCAATCAATGACATCTCC
	qRSV-CP-1R	ATCTCTCACAAAGCCAGTGC
	qRSV-CP-2F	CCAACCCGCTGACTTCAGAT
	qRSV-CP-2R	CACAATCTTCGATGCGCTGG
RBSDV	qRB-S2-F	CCGCTTTCTGGACAACTAGC
	qRB-S2-R	CTTATGAACTGCGCATGTGG
	qRB-S3-F	TCTTGTGACAACCCCAGTTC
	qRB-S3-R	CTCGAAATCTTGAGGCATCTG
	qRB-S4-F	ATTTGCGTTTTGCAATTTCC
	qRB-S4-R	GCTCTACGACGACCAAATCC
	qRB-S5-F	TGTCCTCAGCAAGTCGTGTC
	qRB-S5-R	CTCTCTCCAAGCCATTCTGG
	qRB-S6-F	AGCGTGTTGAAAACGAGATC
	qRB-S6-R	CGCTTTGCAAATTCAACAAG
	qRB-S7-F	CTCCCCGTAAGCCAAGTTT
	qRB-S7-R	AGGCAACTCAGTAGGAGCAG
	qRB-S8-F	TCGTGTTTTTCACAGCATCC
	qRB-S8-R	CCACTTGTCCGTTTCTAGGG
	qRB-S10-F	AACAACCGACCAACAATCAC
	qRB-S10-R	GAGCAGGAACTTCACGACAG
defense related genes	qRT-WAK50-F	ACATGTTCTCCCACACGCAA
	qRT-WAK50-R	TTTGATGCGCAGAACGACAC
	qRT-WRKY62-F	CCGTGCTCCATCTCCATCAA
	qRT-WRKY62-R	GCGTCGTTCTTGAGCACTTG
	qRT-JAZ11-F	GACGCTGAAAGACACGCAAG
	qRT-JAZ11-R	CGATGGGCATGTCTGGTAGG
	qRT-JAZ10-F	CTTCTACGGTGGGAGGATGG
	qRT-JAZ10-R	CTTGGCGAAGAACCGCTG
	qRT-SAUR53-F	ATGGACGACACCCAAAGCAA
	qRT-SAUR53-R	CTCCATCGGTTGTGAAGCCA
	qRT-GH3.8-F	TGGCGGTGATGACTGATGTG
	qRT-GH3.8-R	ACGTTGGTGGTCATCTCGTC
	qRT-DWARF-F	AGAGCAGATGATCGCGGAAC
	qRT-DWARF-R	CAGCCATCATCGAGGTCGTC
