# Supplementary material for: Rice black‐streaked dwarf virus P10 acts as either a synergistic or antagonistic determinant during superinfection with related or unrelated virus
Source: Mol Plant Pathol. 2019 Feb 14;20(5):641–55. doi: 10.1111/mpp.12782 (PMC6637905; doi:10.1111/mpp.12782)
Supplement: Supplementary file 10 — Table S2 Overview of small RNAs from mock‐ and Rice black‐streaked dwarf virus (RBSDV)‐infected plants. [file MPP-20-641-s010.xlsx]

## Sheet: Table S2
Table S2 Overview of small RNAs from mock- or RBSDV-infected plants
	NIP_1a	NIP_2	NIP_3	NIP_RB_1	NIP_RB_2	NIP_RB_3	OEP10_1	OEP10_2	OEP10_3	OEP10_RB_1	OEP10_RB_2	OEP10_RB_3
vsiRNA_totalb
18 nt	1.88543	2.27649	1.80698	341.902	1091.58	2042.75	3.01906	1.6039	2.42347	413.803	180.949	231.618
19 nt	1.3116	0.963132	0.387209	939.349	2638.56	3523.86	1.40889	1.20292	1.29252	892.944	400.431	552.916
20 nt	0.49185	0.963132	0.451744	3319.91	7127.72	6774.4	0.402541	0.962339	1.21174	2378.85	1246.04	1618.27
21 nt	0.901725	0.0875574	0.0645349	47527	71651.2	54436.4	1.10699	5.93442	4.03912	28253.8	18389.9	22062
22 nt	0.49185	0.175115	0.25814	52783.4	61365.6	34680.1	0.201271	4.57111	2.18112	22620.4	17359.7	19357.2
23 nt	0	0	0	4509.98	4201.47	1868.53	0	0.0801949	0.0807824	1217.17	1271.88	1464.22
24 nt	0	0	0	2903.17	2337.39	820.057	0	0.400975	0.0807824	561.049	885.654	901.161
25 nt	0	0	0	692.285	401.558	140.383	0	0.16039	0	90.6201	210.959	174.45
26 nt	0	0	0	178.101	89.0312	26.4835	0	0.0801949	0	15.7188	54.0715	38.403
27 nt	0.081975	0	0	73.1719	22.6458	6.51742	0	0	0	3.78767	18.2902	10.5826
28 nt	0	0	0	26.3097	7.33696	3.82769	0	0	0	2.3673	7.0142	3.27298
29 nt	0	0	0	10.0905	2.89246	1.13796	0	0	0	0.946918	2.8412	2.83658
30 nt	0	0	0	3.46669	1.90479	0.93106	0	0	0	0.662843	1.68696	1.09099
vsirna.seg.totalc
rna1+				8900.78	11674.9	8025.12				4426.56	3152.13	3634.97
rna1-				9384.45	12250.3	8289.44				4671.05	3287.44	3790
rna2+				8054.17	10779.4	7250.37				3851.78	3087.14	3483.11
rna2-				6726.43	8995.33	5966.86				3192.53	2496.35	2893.42
rna3+				6872.96	9164.43	6314.66				3397.92	2355.53	2764.69
rna3-				6351.9	8300.71	5738.23				3162.33	2228.65	2616.86
rna4+				7192.08	9343.2	6361.11				3516.38	2552.9	2916.34
rna4-				6687.3	8749.68	5999.96				3365.54	2386.87	2695.41
rna5+				6844.36	9147.92	6526.84				3394.61	2327.38	2738.83
rna5-				6500.78	8575.07	6064.72				3344.61	2246.76	2637.26
rna6+				5593.38	7645.68	5541.36				2809.51	1949.86	2252.9
rna6-				4167.39	5590.06	4112.8				2191.45	1457	1777.56
rna7+				5213.53	7271.28	4945.59				2666.71	1775.75	2095.47
rna7-				4756.54	6444.46	4364.29				2434.72	1650.65	1935.31
rna8+				3240.67	4481.68	3069.29				1612.7	1196.68	1288.9
rna8-				2660.93	3602.03	2492.14				1344.24	926.674	1090.12
rna9+				4469.92	5770.03	3996.84				2145.34	1539.04	1749.95
rna9-				3627.95	4667.65	3266.06				1801.04	1278.72	1497.83
rna10+				3156.92	4467.15	3145.33				1609.95	1099.9	1313.77
rna10-				2905.64	4017.9	2854.42				1513.08	1034.02	1245.26
a the sample: NIP, RBSDV-infected NIP (NIP_RB), OEP10-10 (OEP10) and RBSDV-infected OEP10-10 (OEP10_RB)
b the total numbers of RBSDV-derived siRNAs of different lengths (18 nt - 30 nt)
c the total numbers of RBSDV-derived siRNAs from different genome segments. +, positive strand; -, negative strand.
