# Supplementary material for: Rice black‐streaked dwarf virus P10 acts as either a synergistic or antagonistic determinant during superinfection with related or unrelated virus
Source: Mol Plant Pathol. 2019 Feb 14;20(5):641–55. doi: 10.1111/mpp.12782 (PMC6637905; doi:10.1111/mpp.12782)
Supplement: Supplementary file 11 — Table S3 Transcriptome data obtained from OEP10-10 and control NIP plants. [file MPP-20-641-s011.xlsx]

## Sheet: Table S3
Table S3 Transcriptome data obtained from OEP10-10 and NIP plants
GeneID	NIP-1	NIP-2	NIP-3	OEP10-1	OEP10-2	OEP10-3	logCPM	log2Ratio(p10-10/CK)	P-value	Description
LOC_Os03g18779	0	0	0	393	254	248	4.76735	-11.2222	6.05687e-78	expressed protein
LOC_Os06g40700	0	0	0	139	88	96	3.33346	-9.75924	8.35777e-38	OsSub50 - Putative Subtilisin homologue, expressed
LOC_Os07g06834	0	0	0	97	90	72	3.04364	-9.46118	1.84806e-32	expressed protein
LOC_Os07g15340	0	0	0	73.06	69.35	45.99	2.59886	-8.99336	7.06971e-25	hAT dimerisation domain-containing protein, putative, expressed
LOC_Os01g62600	0	0	0	31	43	46	2.03544	-8.41103	5.96888e-16	laccase precursor protein, putative, expressed
LOC_Os06g15430	0	0	0	36	27.99	28.01	1.65147	-7.96648	5.03843e-15	expressed protein
LOC_Os04g18770	0	0	0	21.01	28.84	15	1.22195	-7.48161	1.39854e-10	retrotransposon protein, putative, unclassified, expressed
LOC_Os07g45560	0	0	0	52	15	6	1.28689	-7.4717	2.89491e-08	expressed protein
LOC_Os03g43100	0	0	0	29	17	13	1.07808	-7.2846	2.82409e-10	expressed protein
LOC_Os11g10710	0	0	0	29	10	18	1.03813	-7.23747	2.12283e-09	protein kinase domain containing protein, expressed
LOC_Os02g53240	0	0	0	13	36	2	0.936497	-7.14557	6.52538e-06	expressed protein
LOC_Os02g17750	0	0	0	30.41	10.17	9.55	0.868528	-7.00361	4.34069e-08	transposon protein, putative, CACTA, En%2FSpm sub-class
LOC_Os04g34490	0	0	0	18	15	12	0.777999	-6.93303	9.87074e-09	nodulin, putative, expressed
LOC_Os04g34500	0	1	0	44	57	44	2.28189	-6.78351	4.18194e-18	retrotransposon protein, putative, unclassified, expressed
LOC_Os05g38410	0	0	0	11	5	17	0.45052	-6.53904	5.75099e-06	laccase precursor protein, putative, expressed
LOC_Os07g39670	0	0	0	0	16.56	12.89	0.363288	-6.50103	0.000258964	retrotransposon protein, putative, Ty1-copia subclass, expressed
LOC_Os12g02170	0	0	0	7	14	9	0.35512	-6.41321	6.4739e-06	retrotransposon protein, putative, SINE subclass, expressed
LOC_Os08g15296	0	0	0	1.75	13	12.03	0.257807	-6.3345	0.000115315	photosystem II reaction center protein H, putative, expressed
LOC_Os12g36750	1	1	0	55	55	60	2.50189	-6.22649	4.46213e-20	expressed protein
LOC_Os08g42290	0	0	0	14.07	1.43	11.4	0.217891	-6.17078	0.000108628	expressed protein
LOC_Os01g28089	0	0	0	10	4	11	0.15748	-6.10981	3.80742e-05	expressed protein
LOC_Os03g02470	3	2	1	154	134.01	118.99	3.69592	-6.03403	3.7399e-38	expressed protein
LOC_Os11g47809	0	0	0	3	12	7	0.0542855	-6.00669	0.000151274	metallothionein, putative, expressed
LOC_Os07g44250	0	0	0	7	2	12	-0.000622766	-5.89843	0.000275415	dirigent, putative, expressed
LOC_Os03g03724	0	0	0	6	6	7	-0.0937758	-5.73604	0.000187234	expressed protein
LOC_Os09g09944	0	0	0	7	9	3	-0.100976	-5.70534	0.000261072	expressed protein
LOC_Os09g30486	0	0	0	10	3	6	-0.10975	-5.67096	0.000323629	fasciclin domain containing protein, expressed
LOC_Os04g03579	0	0	0	10	3	6	-0.10975	-5.67096	0.000324118	protein kinase, putative, expressed
LOC_Os02g28180	0	0	0	7	6	4	-0.198959	-5.54138	0.000350669	transposon protein, putative, unclassified, expressed
LOC_Os05g19540	0	0	0	9.66	5.38	2.46	-0.18511	-5.53447	0.000478009	retrotransposon protein, putative, Ty1-copia subclass,
LOC_Os02g52730	18	20	27	1295.84	1402.11	284.89	6.50015	-5.48671	4.82748e-30	ferredoxin--nitrite reductase, putative, expressed
LOC_Os02g38000	1	0	0	36	19	8	1.15728	-5.47145	3.68708e-08	retrotransposon protein, putative, unclassified, expressed
LOC_Os07g35070	1	0	0	25	19	9	0.974359	-5.26885	4.54427e-08	OsFBX239 - F-box domain containing protein, expressed
LOC_Os12g33194	1	0	0	18	15	12	0.802453	-5.06876	1.07867e-07	expressed protein
LOC_Os02g06580	0	0	3	48	26	22	1.71789	-4.81161	2.48599e-11	formin, putative, expressed
LOC_Os01g62490	6	0	0	62	43	61	2.48591	-4.77167	2.52312e-15	laccase precursor protein, putative, expressed
LOC_Os11g38010	0	1	0	8	6	18	0.461148	-4.65163	6.23492e-05	targeting protein for Xklp2, putative, expressed
LOC_Os06g16040	1	0	0	20	9	6	0.506556	-4.64423	1.51587e-05	expressed protein
LOC_Os02g41954	2	1	0	18	10	47	1.48575	-4.61985	1.19012e-06	gibberellin 2-beta-dioxygenase 7, putative, expressed
LOC_Os01g28840	1	0	3	45	29	27	1.80749	-4.53954	3.98668e-12	C4-dicarboxylate transporter%2Fmalic acid transport protein,
LOC_Os01g50910	0	0	1	13	5	13	0.406047	-4.53705	4.06165e-05	late embryogenesis abundant protein, group 3,
LOC_Os03g36100	0	1	0	8	6	13	0.281844	-4.38083	0.000126558	retrotransposon protein, putative, Ty3-gypsy subclass
LOC_Os11g05010	1	0	0	3	8	13	0.182533	-4.3011	0.00068384	heavy-metal-associated domain-containing protein
LOC_Os02g37320	0	1	0	11	7	8	0.229424	-4.27074	8.20856e-05	heavy metal associated domain containing protein, expressed
LOC_Os01g56810	0	0	1	8	6	11	0.203415	-4.2629	0.000162719	cytokinin dehydrogenase precursor, putative, expressed
LOC_Os02g53130	20	35	91	1481	539	831	6.46678	-4.23388	3.17255e-21	nitrate reductase, putative, expressed
LOC_Os11g41875	1	0	0	11	6	8	0.18918	-4.22357	0.000127007	membrane protein, putative, expressed
LOC_Os12g05290	8.32	0	0	31.25	87.49	26.71	2.36139	-4.20848	3.83834e-07	retrotransposon protein, putative, unclassified, expressed
LOC_Os04g27810	0	1	1	34	7	6	0.826007	-4.1846	4.5441e-05	retrotransposon protein, putative, Ty3-gypsy subclass, expressed
LOC_Os06g40240	1	4	2	44.02	58	28	2.18137	-4.1738	1.26433e-11	retrotransposon protein, putative, unclassified, expressed
LOC_Os11g48060	18	8	2	183	163	127	3.96039	-4.10514	1.90398e-24	laccase-22 precursor, putative, expressed
LOC_Os09g20250	0	3	0	7	36	10	1.07338	-4.07477	0.000138977	retrotransposon protein, putative, Ty1-copia subclass, expressed
LOC_Os04g58050	4	0	3	68	28	26	2.0443	-4.01683	1.48637e-10	expressed protein
LOC_Os01g58140	1	0	0	12	5	5	0.0605205	-4.00377	0.000587824	expressed protein
LOC_Os07g41320	3	0	0	25	12	15	0.99815	-3.96586	1.35412e-06	COBRA-like protein precursor, putative, expressed
LOC_Os06g39960	0	0	3	47	3	9	1.08568	-3.95994	0.000353849	bZIP transcription factor domain containing protein, expressed
LOC_Os04g48260	1	0	0	7	3	10	-0.00434288	-3.95353	0.00153392	zinc RING finger protein, putative, expressed
LOC_Os05g12040	0	2	10	24	12	128	2.61195	-3.90358	8.72636e-05	cytochrome P450 51, putative, expressed
LOC_Os04g33680	0	1	1	17	7	11	0.55187	-3.88613	3.19822e-05	glutaredoxin, putative, expressed
LOC_Os03g18300	2	1	0	25	15	10	0.949908	-3.88494	1.78301e-06	chloroplast unusual positioning protein, putative, expressed
LOC_Os08g04350	13	6	5	138	82	128	3.54766	-3.88474	1.06773e-20	plastocyanin-like domain containing protein
LOC_Os03g58320	18	26	6	445	330	17	4.60111	-3.87224	4.34273e-07	indole-3-glycerol phosphate lyase, chloroplast precursor,
LOC_Os09g25690	2	1	0	5	15	22	0.822414	-3.81571	0.000169443	retrotransposon protein, putative, unclassified, expressed
LOC_Os02g21310	1	0	0	7	4	7	-0.0996176	-3.77853	0.00175926	expressed protein
LOC_Os03g02750	9	6	22	245	148	118	4.05111	-3.75556	1.18797e-22	OsSub25 - Putative Subtilisin homologue, expressed
LOC_Os09g29950	0	1	0	9	2	7	-0.105573	-3.72993	0.00262422	OsPOP19 - Putative Prolyl Oligopeptidase homologue,
LOC_Os10g13970	0	2	0	18	6	7	0.418028	-3.66595	0.000213085	receptor-like kinase, putative, expressed
LOC_Os09g16449	0	0	1	8	3	6	-0.151809	-3.66191	0.00264263	pleiotropic drug resistance protein 4, putative, expressed
LOC_Os06g30950	2	0	2	22	10	20	1.03293	-3.61386	5.15372e-06	transporter-related, putative, expressed
LOC_Os12g04980	3	1	0	19	12	20	1.01891	-3.60763	4.68672e-06	DNA repair protein Rad51, putative, expressed
LOC_Os08g07080	118	472	101	3598	4208	849	8.12584	-3.58483	3.21688e-09	terpene synthase, putative, expressed
LOC_Os03g02460	0	0	3	8	15	14	0.671268	-3.56109	0.000179589	retinol dehydrogenase, putative, expressed
LOC_Os03g16610	7	0	0	41	20	24	1.62771	-3.55703	3.19065e-07	laccase precursor protein, putative, expressed
LOC_Os01g58100	19	156	45	1290	1043	372	6.4343	-3.52335	3.37027e-09	polyphenol oxidase, putative, expressed
LOC_Os02g42740	12	2	8	104	82	56	3.04525	-3.45835	2.1585e-15	cytochrome b5
LOC_Os10g42130	2	3	3	57	36	4	1.76532	-3.44328	1.79348e-05	no apical meristem protein, putative, expressed
LOC_Os04g33450	4	0	1	14	16	22	1.07716	-3.39117	2.68582e-05	expressed protein
LOC_Os05g46610	0	0	3	9	9	15	0.549314	-3.38332	0.000439414	myb-like DNA-binding domain containing protein,
LOC_Os03g30250	4	2	2	30	18	35	1.64795	-3.37457	1.56532e-07	COBRA-like protein precursor, putative, expressed
LOC_Os11g44690	0	5	0	24	14	16	1.09267	-3.32201	2.80866e-05	cysteine-rich receptor-like protein kinase 19 precursor,
LOC_Os10g05088	1	0	1	11	7	5	0.146028	-3.29627	0.00127161	GDSL-like lipase%2Facylhydrolase, putative, expressed
LOC_Os07g01340	4	1	0	20	17	14	1.03249	-3.29507	9.41764e-06	gibberellin 2-beta-dioxygenase 7, putative, expressed
LOC_Os10g32980	18	2	2	74	47	78	2.82725	-3.25013	1.63504e-08	CESA7 - cellulose synthase, expressed
LOC_Os09g37480	2	0	2	24	5	13	0.781219	-3.24823	0.000237826	OsSAUR53 - Auxin-responsive SAUR gene family member
LOC_Os11g17954	2	1	2	26	16	9	1.01318	-3.23376	1.2817e-05	transposon protein, putative, Pong sub-class, expressed
LOC_Os02g44300	2	0	0	8	6	7	0.0748159	-3.21366	0.00216823	MSP domain containing protein, expressed
LOC_Os02g43330	4	0	1	18	20	10	0.966933	-3.21351	4.54077e-05	homeobox associated leucine zipper, putative, expressed
LOC_Os10g37660	18	37	28	405	195	182	4.68597	-3.17868	1.24784e-22	trehalase precursor, putative, expressed
LOC_Os03g55350	10	2	12	96	42	65	2.83296	-3.07056	1.00977e-10	OsSub31 - Putative Subtilisin homologue, expressed
LOC_Os03g11210	6	1	11	71	39	43	2.4484	-3.06526	1.44446e-09	DUF538 domain containing protein, putative, expressed
LOC_Os06g46920	2	1	11	41	23	51	2.10914	-3.06057	4.72141e-06	dihydroflavonol-4-reductase, putative, expressed
LOC_Os09g25490	24	1	2	78	69	64	2.92089	-3.05292	2.27807e-06	CESA9 - cellulose synthase, expressed
LOC_Os12g27220	31	282	15	1163	1641	88	6.59316	-3.05111	0.00124041	transferase family protein, putative, expressed
LOC_Os07g02620	3	2	3	41	14	16	1.42006	-3.04454	3.92246e-06	NB-ARC domain containing protein, expressed
LOC_Os02g52990	1	2	1	19	5	12	0.63326	-3.03287	0.000408969	OsSAUR12
LOC_Os03g07400	1	1	1	6	6	13	0.286064	-3.00367	0.00245419	expressed protein
LOC_Os07g10850	107.95	11.61	29.76	179.68	621.98	237.25	5.25639	-2.97868	2.094e-06	retrotransposon protein, putative, unclassified, expressed
LOC_Os06g11490	33	1	3	117	61	96	3.27782	-2.97304	1.81248e-05	plastocyanin-like domain containing protein, putative, expressed
LOC_Os12g02150	1	3	3	34	20	6	1.21745	-2.95932	0.000103437	expressed protein
LOC_Os04g53760	5	0	3	21	17	22	1.27755	-2.91616	2.03698e-05	kinesin motor domain containing protein, putative, expressed
LOC_Os04g49210	1	1	4	20	11	16	0.967476	-2.9087	6.51485e-05	naringenin,2-oxoglutarate 3-dioxygenase, putative, expressed
LOC_Os01g71810	3	1	3	25	5	24	1.13182	-2.90745	0.000317266	glycosyl hydrolases family 17, putative, expressed
LOC_Os07g05940	5	9	16	78	58	84	3.00885	-2.9014	1.44384e-10	9-cis-epoxycarotenoid dioxygenase 1, chloroplast precursor
LOC_Os01g21960	1	0	6	8	13	28	1.07796	-2.88936	0.00209811	serine%2Fthreonine-protein kinase, putative, expressed
LOC_Os05g04500	8	1	0	15	16	30	1.33369	-2.86061	0.000352172	peroxidase precursor, putative, expressed
LOC_Os01g21250	3	4	12	50	33	53	2.34999	-2.85569	1.26119e-07	late embryogenesis abundant protein, putative, expressed
LOC_Os04g24510	25	17	16	255	94	90	3.87522	-2.85425	2.8691e-14	OsWAK36 - OsWAK receptor-like protein kinase, expressed
LOC_Os11g05380	0	3	4	27	6	20	1.10573	-2.82596	0.000443709	cytochrome P450, putative, expressed
LOC_Os10g21230	1.33	2.67	3.33	17.33	18	16.67	1.11535	-2.80594	2.11866e-05	ATP synthase C chain, putative, expressed
LOC_Os01g07170	59	30	47	472	319	172	5.02744	-2.80339	2.22215e-20	HORMA domain containing protein, putative, expressed
LOC_Os06g33200	1	2	0	10	7	6	0.190264	-2.79631	0.00277876	expressed protein
LOC_Os04g45890	8	3	2	42	34	15	1.78493	-2.77469	1.9608e-06	retrotransposon protein, putative, unclassified, expressed
LOC_Os10g38274	0.67	1.33	1.67	8.67	9	8.33	0.333638	-2.74305	0.00250607	ATP synthase C chain, putative, expressed
LOC_Os06g05430	1	1	2	14	7	8	0.429129	-2.74108	0.00124118	expressed protein
LOC_Os08g03240	8	4	16	80	47	59	2.7657	-2.73261	1.17743e-09	lectin-like receptor kinase 1, putative, expressed
LOC_Os01g64690	3	1	2	24	12	7	0.851158	-2.73082	0.000324983	LSM domain containing protein, expressed
LOC_Os11g29990	2	0	12	61	20	18	1.86312	-2.70285	0.000380625	NBS-LRR type disease resistance protein, putative, expressed
LOC_Os01g63880	3	3	5	24	10	36	1.50733	-2.69696	0.000121812	expressed protein
LOC_Os10g41838	1	0	9	28	18	20	1.404	-2.68816	0.000305169	F-box protein interaction domain containing protein, expressed
LOC_Os10g40600	15	10	19	100	57	117	3.34196	-2.6876	2.60478e-10	peptide transporter PTR2, putative, expressed
LOC_Os09g36700	6	23	9	26	18	171	3.12323	-2.65765	0.00131542	ribonuclease T2 family domain containing protein, expressed
LOC_Os03g08900	8	26	3	113	84	46	3.12	-2.65505	1.37716e-06	MATE efflux family protein, putative, expressed
LOC_Os07g26660	12	4	6	47	36	50	2.3477	-2.64271	5.53047e-08	aquaporin protein, putative, expressed
LOC_Os03g09880	5	5	7	34	24	45	2.01729	-2.63668	1.72298e-06	AIR12, putative, expressed
LOC_Os08g07100	28	167	29	609	792	67	5.66771	-2.63244	0.00039825	terpene synthase, putative, expressed
LOC_Os01g74450	79	100	101	571	548	554	5.92812	-2.62422	1.05015e-26	aquaporin protein, putative, expressed
LOC_Os10g25090	12	7	10	53	45	71	2.69617	-2.60752	1.10742e-08	STRUBBELIG-RECEPTOR FAMILY 6 precursor,
LOC_Os01g61940	9	3	24	72	65	75	2.99656	-2.60568	2.8901e-07	white-brown complex homolog protein, putative, expressed
LOC_Os01g66860	8	4	16	94	52	31	2.66932	-2.60169	1.14719e-07	serine%2Fthreonine protein kinase, putative, expressed
LOC_Os01g67240	2	1	7	14	8	34	1.26784	-2.55874	0.00231141	formin-like protein 1 precursor, putative, expressed
LOC_Os01g73940	11	6	0	35	28	34	1.93476	-2.5517	1.86441e-05	expressed protein
LOC_Os11g29750	0	2	3	13	10	8	0.529713	-2.54588	0.00156334	plasma membrane ATPase, putative, expressed
LOC_Os03g62230	0	4	5	17	20	16	1.17158	-2.54199	0.000247664	ZOS3-24 - C2H2 zinc finger protein, expressed
LOC_Os05g34680	11	3	2	41	27	25	1.85416	-2.53988	3.91954e-06	expressed protein
LOC_Os01g29830	1	5	2	21	9	18	1.03424	-2.53087	0.000464677	expressed protein
LOC_Os08g41890	18	1	0	34	33	35	2.01318	-2.53079	0.00105032	microtubule associated protein, putative, expressed
LOC_Os02g37290	2	1	3	16	8	12	0.696581	-2.52594	0.000746028	heavy metal associated domain containing protein, expressed
LOC_Os04g41570	25	12	30	178	95	109	3.78049	-2.5088	3.31567e-13	ethylene-responsive protein related, putative, expressed
LOC_Os01g64310	15	18	35	164	125	99	3.81678	-2.50836	1.05531e-12	no apical meristem protein, putative, expressed
LOC_Os07g37620	5	4	42	123	66	100	3.41252	-2.50147	9.57732e-05	fiber expressed protein, putative, expressed
LOC_Os05g49770	391	272	524	3135	1555	2031	7.88665	-2.50092	5.3031e-23	CTP synthase, putative, expressed
LOC_Os05g11990	3	0	9	24	18	25	1.46556	-2.49789	0.000377067	TTL1, putative, expressed
LOC_Os01g61700	0	1	4	14	7	9	0.495138	-2.48925	0.00308551	ATP-dependent Clp protease adaptor protein ClpS
ChrSy.fgenesh.gene.32	3	0	2	15	8.53	6	0.47103	-2.47016	0.00302519	expressed protein
LOC_Os04g17660	24	14	12	86	92	87	3.32971	-2.46758	8.09308e-11	rhodanese-like domain containing protein, putative, expressed
LOC_Os03g05270	8	2	15	37	41	53	2.37619	-2.4647	8.50982e-06	RING finger and CHY zinc finger domain-containing protein 1,
LOC_Os01g68950	43	36	20	190	204	127	4.26626	-2.43066	6.10286e-14	ubiquitin family domain containing protein, expressed
LOC_Os07g09420	8	8	5	49	20	44	2.13789	-2.42905	3.99126e-06	ATPase, putative, expressed
LOC_Os01g54620	72	8	9	178	113	155	4.04581	-2.4247	3.14987e-05	CESA4 - cellulose synthase, expressed
LOC_Os05g18730	26	11	20	118	82	98	3.47544	-2.42197	6.26587e-12	generative cell specific-1, putative, expressed
LOC_Os09g20900	5	1	6	25	28	11	1.40195	-2.40376	0.000240084	hypoxia-responsive family protein, putative, expressed
LOC_Os05g32760	2	1	3	20	7	7	0.62315	-2.38615	0.00295171	BZIP protein, putative, expressed
LOC_Os03g45280	26	26	12	122	108	93	3.6012	-2.36266	1.21545e-11	dehydrin, putative, expressed
LOC_Os05g48150	12	3	22	73	48	65	2.83332	-2.36123	1.2994e-06	transposon protein, putative, unclassified, expressed
LOC_Os03g21260	4	2	3	25	13	10	1.0346	-2.34828	0.000430056	2,3-bisphosphoglycerate-independent phosphoglycerate mutase
LOC_Os03g60580	18	13	21	90	69	97	3.29606	-2.34786	5.39214e-10	actin-depolymerizing factor, putative, expressed
LOC_Os01g29280	12	26	26	102	91	123	3.60477	-2.34749	2.83195e-09	expressed protein
LOC_Os03g40540	58	42	63	238	174	355	4.88433	-2.32283	2.26061e-11	cytochrome P450, putative, expressed
LOC_Os03g40920	7	3	4	22	22	24	1.51602	-2.31545	5.91715e-05	expressed protein
LOC_Os06g48180	11	7	44	82	56	151	3.51244	-2.31306	0.000114299	glycosyl hydrolases family 16, putative, expressed
LOC_Os07g22498	21	11.67	9.33	53.67	86.33	56.67	2.95277	-2.30635	2.38268e-07	photosystem I iron-sulfur center, putative, expressed
LOC_Os06g46436	21	11.67	9.33	53.67	86.33	56.67	2.95277	-2.30634	2.38097e-07	photosystem I iron-sulfur center, putative, expressed
LOC_Os10g21406	21	11.67	9.33	53.67	86.33	56.67	2.95277	-2.30634	2.37814e-07	photosystem I iron-sulfur center, putative, expressed
LOC_Os01g60640	26	24	22	169	76	112	3.71857	-2.30123	6.9693e-12	WRKY21, expressed
LOC_Os02g44870	271	280	611	2433	1428	1820	7.69749	-2.29586	4.72521e-14	dehydrin, putative, expressed
LOC_Os03g12990	5	8	3	26	22	29	1.67925	-2.28759	5.03099e-05	phytosulfokines precursor, putative, expressed
LOC_Os01g50700	10	1	12	74	24	21	2.15671	-2.28709	0.000155107	dehydrin family protein, expressed
LOC_Os11g02830	2	1.13	5	15.71	7.35	17	0.862722	-2.28688	0.00216906	protein kinase domain containing protein, expressed
LOC_Os11g02450	8.54	8	6.44	59.06	13.59	40.53	2.13777	-2.26522	5.51715e-05	elongation factor P, putative, expressed
LOC_Os10g13850	212	167	365	983	566	1746	7.00743	-2.24872	4.81792e-08	POEI17 - Pollen Ole e I allergen and extensin family
LOC_Os02g57720	181	259	136	1194	841	716	6.65096	-2.24731	5.54028e-19	aquaporin protein, putative, expressed
LOC_Os05g15530	12	10	8	57	26	57	2.46366	-2.24591	2.13331e-06	aminotransferase domain containing protein,
LOC_Os03g12680	4	1	3	20	6	13	0.814793	-2.23276	0.00307024	protein kinase, putative, expressed
LOC_Os07g27350	59	43	26	236	158	193	4.46332	-2.23235	9.07005e-14	atuA, putative, expressed
LOC_Os01g18050	9	1	21	43	24	70	2.47515	-2.22902	0.000919133	tubulin%2FFtsZ domain containing protein,
LOC_Os07g40290	10	7	19	91	33	47	2.69134	-2.20391	1.71254e-06	OsGH3.8 - Probable indole-3-acetic acid-amido synthetase
LOC_Os01g25760	13	2	8	40	20	42	2.05104	-2.19707	0.000107356	powdery mildew resistance protein PM3F,
LOC_Os06g38960	9	7	3	48	21	21	1.83729	-2.19535	4.30674e-05	expressed protein
LOC_Os03g13740	3	6	6	49	15	11	1.57028	-2.18837	0.000682569	immediate-early fungal elicitor protein CMPG1, putative,
LOC_Os01g62950	4	6	6	23	17	31	1.59837	-2.18186	0.000202177	ras-related protein, putative, expressed
LOC_Os08g38170	18	10	24	85	88	58	3.16221	-2.18051	1.88528e-08	methyladenine glycosylase, putative, expressed
LOC_Os01g64120	4	7	2	31	14	16	1.35682	-2.17207	0.000413623	2Fe-2S iron-sulfur cluster binding domain containing protein,
LOC_Os12g11860	5	14	4	78	31	7	2.11737	-2.16233	0.00215413	verticillium wilt disease resistance protein precursor, putative
LOC_Os07g09760	48.15	18.29	36.82	176.99	163.71	107.63	4.08686	-2.15261	4.99438e-11	retrotransposon protein, putative, unclassified, expressed
LOC_Os05g48900	12	4	53	74	46	162	3.52076	-2.14398	0.00233811	fasciclin domain containing protein, expressed
LOC_Os05g46690	17	9	16	108	40	42	2.83106	-2.12333	6.55651e-07	expressed protein
LOC_Os08g09010	107	68	17	422	275	148	4.94091	-2.12191	1.6932e-06	Cupin domain containing protein, expressed
LOC_Os08g06550	5	3	4	16	23	12	1.18518	-2.10532	0.000987259	acyl CoA binding protein, putative, expressed
LOC_Os06g47910	13	6	14	53	58	29	2.48	-2.10353	4.28821e-06	GDSL-like lipase%2Facylhydrolase, putative, expressed
LOC_Os07g46670	78	58	77	430	168	312	5.08535	-2.09757	5.77412e-13	early response to dehydration 15, putative, expressed
LOC_Os04g51040	123	86	332	1239	624	523	6.42853	-2.09454	9.1058e-08	OsWAK50 - OsWAK receptor-like protein kinase, expressed
LOC_Os12g10590	6.98	11.71	4.68	28.37	50.96	18.62	2.02707	-2.09434	0.000280862	OsClp13 - Putative Clp protease homologue, expressed
LOC_Os07g04820	7	8	4	42.14	20.42	20.28	1.75722	-2.08054	7.78649e-05	protein kinase, putative, expressed
LOC_Os06g45890	49	51	77	275	214	242	4.81583	-2.07816	4.34251e-14	MYB family transcription factor, putative, expressed
LOC_Os06g13180	32	19	23	117	68	117	3.56333	-2.07476	7.28301e-09	metalloendoproteinase 1 precursor, putative, expressed
LOC_Os01g45550	64	31	59	259	151	221	4.59434	-2.07308	4.57513e-12	auxin efflux carrier component, putative, expressed
LOC_Os01g65650	158	100	219	704	726	516	6.21812	-2.07125	1.3472e-14	receptor-like protein kinase HAIKU2 precursor,
LOC_Os02g47744	7	2	3	27	16	9	1.17064	-2.06762	0.000991313	MYB family transcription factor, putative, expressed
LOC_Os03g64230	10	8	2	31	15	35	1.77712	-2.05182	0.000771463	expressed protein
LOC_Os02g41680	203	312	137	1200	1302	264	6.67159	-2.04833	2.51607e-06	phenylalanine ammonia-lyase, putative, expressed
LOC_Os03g08330	12	13	6	61	22	46	2.36427	-2.04555	4.10979e-05	ZIM domain containing protein, putative, expressed
LOC_Os06g12460	78	134	99	659	483	187	5.6013	-2.03413	1.39835e-09	CSLA3 - cellulose synthase-like family A%3B mannan synthase,
LOC_Os10g36060	11	11	27	44	44	98	2.95987	-2.03041	0.000159294	protein transport protein-related, putative, expressed
LOC_Os06g21140	141	125	78	444	450	450	5.71717	-2.03034	5.10114e-15	glycine-rich cell wall structural protein precursor,
LOC_Os09g25070	34	30	16	255	64	40	3.65642	-2.02107	5.47319e-05	WRKY62, expressed
LOC_Os02g04800	6	5	4	21	18	21	1.40008	-2.01973	0.00037029	AIG2-like family domain containing protein, expressed
LOC_Os07g03040	74	49	41	289	226	141	4.63327	-2.0062	7.81726e-13	expressed protein
LOC_Os11g29740	13	3	7	40	18	33	1.91769	-2.00538	0.000209475	expressed protein
LOC_Os01g67540	45	81	33	379	177	121	4.62284	-2.00516	5.04175e-08	AMP-binding domain containing protein, expressed
LOC_Os01g62430	111	82	130	631	391	291	5.60777	-2.00499	4.63444e-17	C2 domain containing protein, putative, expressed
LOC_Os02g01590	1167	426	415	1306	2101	3636	8.19501	-2.00177	7.02472e-06	glycosyl hydrolases, putative, expressed
LOC_Os09g24620	40	34	49	195	163	128	4.23123	-1.99933	5.03281e-13	expressed protein
LOC_Os05g48260	12	16	4	43	32	49	2.36173	-1.99308	9.5559e-05	wax synthase, putative, expressed
LOC_Os06g36830	3	10	4	30	18	21	1.5611	-1.99071	0.000508717	cysteine synthase, mitochondrial precursor, putative, expressed
LOC_Os11g29400	51	50	153	509	306	221	5.26614	-1.98868	1.48471e-07	6-phosphogluconate dehydrogenase, decarboxylating,
LOC_Os08g08990	40	46	49	261	119	162	4.36026	-1.98731	7.64094e-12	Cupin domain containing protein, expressed
LOC_Os03g26870	54	50	149	411	214	365	5.25569	-1.98716	2.30558e-07	WD-40 repeat family protein, putative, expressed
LOC_Os09g01000	1604	1286	588	2629	3927	5855	8.99931	-1.98073	5.4737e-07	expressed protein
LOC_Os01g40499	11	11	13	62	40	37	2.47814	-1.98019	1.17298e-06	S-locus lectin protein kinase family protein, putative, expressed
LOC_Os02g09390	33	7	19	115	55	61	3.15582	-1.9715	3.57175e-06	cytochrome P450, putative, expressed
LOC_Os02g40690	18	9	7	69	24	41	2.4133	-1.96315	4.45665e-05	expressed protein
LOC_Os12g05870	6	6	2	15	15	22	1.25283	-1.94107	0.00259394	Cupin domain containing protein, expressed
LOC_Os03g05290	610	490	636	2898	1866	1857	7.97455	-1.94029	7.51599e-25	aquaporin protein, putative, expressed
LOC_Os01g04330	21	14	18	113	32	62	3.00008	-1.9296	5.85559e-06	OsCML16 - Calmodulin-related calcium sensor protein,
LOC_Os08g38910	28	42	88	360	95	176	4.54758	-1.92331	7.6855e-06	caffeoyl-CoA O-methyltransferase, putative, expressed
LOC_Os08g01260	20	7	18	84	50	38	2.76037	-1.92058	3.79253e-06	VQ domain containing protein, putative, expressed
LOC_Os01g15270	34	19	29	128	93	85	3.5889	-1.91915	1.02077e-09	expressed protein
LOC_Os08g38800	57	13	23	154	88	100	3.73519	-1.91516	1.8348e-06	retrotransposon protein, putative, unclassified, expressed
LOC_Os08g27720	87	62	70	409	200	224	4.97754	-1.91498	1.4001e-14	pirin, putative, expressed
LOC_Os04g44870	7	7	23	46	30	59	2.4983	-1.91435	0.000420512	C2 domain containing protein, putative, expressed
LOC_Os01g62780	178	128	172	841	565	402	6.09246	-1.91077	9.17639e-19	expressed protein
LOC_Os10g39140	341	445	845	3506	1625	1313	7.88007	-1.91067	4.31755e-09	flavonol synthase%2Fflavanone 3-hydroxylase,
LOC_Os08g09020	12	4	7	43	32	13	1.8638	-1.91023	0.000455296	Cupin domain containing protein, expressed
LOC_Os10g21190	2519	1761	863	4671	6880	6293	9.50013	-1.90848	2.65746e-08	expressed protein
LOC_Os05g41910	22	14	33	83	66	98	3.33564	-1.90021	1.78637e-06	expressed protein
LOC_Os03g56330	6	5	5	26	19	15	1.39988	-1.89172	0.00058656	expressed protein
LOC_Os01g53240	15	6	40	111	39	76	3.15527	-1.87553	0.000442854	BURP domain containing protein, expressed
LOC_Os07g36270	4.86	2.7	4.48	19.67	15.43	9.8	1.04575	-1.87515	0.00282516	retrotransposon protein, putative, Ty1-copia subclass,
LOC_Os06g37150	9	28	30	70	96	73	3.30185	-1.87314	3.447e-05	L-ascorbate oxidase precursor, putative, expressed
LOC_Os07g42260	33	19	37	164	99	67	3.66772	-1.86633	4.26039e-08	peptidase, T1 family, putative, expressed
LOC_Os06g11980	10	11	5	21	27	41	1.97732	-1.8638	0.000956193	DUF581 domain containing protein, expressed
LOC_Os03g08320	17	41	20	140	54	96	3.50866	-1.85962	9.81935e-06	ZIM domain containing protein, putative, expressed
LOC_Os01g65370	32	21	43	152	70	119	3.75549	-1.84078	2.26027e-07	MYB family transcription factor, putative, expressed
LOC_Os03g44380	20	17	61	114	92	132	3.78984	-1.83953	4.10626e-05	9-cis-epoxycarotenoid dioxygenase 1, chloroplast precursor,
LOC_Os04g43800	82	303	355	1088	1078	531	6.7073	-1.83698	1.31119e-05	phenylalanine ammonia-lyase, putative, expressed
LOC_Os09g36930	49	60	117	384	115	312	4.9795	-1.83387	5.2261e-06	aquaporin protein, putative, expressed
LOC_Os01g04590	36	41	111	330	185	169	4.71571	-1.83086	1.06081e-06	expressed protein
LOC_Os09g36680	72	86	258	383	286	702	5.83615	-1.81385	0.000137822	ribonuclease T2 family domain containing protein, expressed
LOC_Os02g45170	65	81	195	507	358	331	5.54832	-1.8073	1.16974e-07	helix-loop-helix DNA-binding protein, putative, expressed
LOC_Os02g16060	86	77	93	348	317	216	5.12026	-1.80195	3.34473e-14	RGA-1, putative, expressed
LOC_Os07g42280	354	190	504	1651	1094	901	7.13334	-1.80125	1.27981e-10	von Willebrand factor type A domain containing protein,
LOC_Os01g11910	7	18	8	62	35	23	2.28966	-1.7968	0.000313654	basic helix-loop-helix, putative, expressed
LOC_Os02g28340	11	8	10	41	17	41	2.08137	-1.79379	0.00035926	transferase family protein, putative, expressed
LOC_Os05g09400	12	8	4	34	24	24	1.82651	-1.78361	0.000275684	30S ribosomal protein S31, chloroplast precursor,
LOC_Os03g59340	20	7	20	37	49	64	2.69893	-1.78293	0.00025754	CESA2 - cellulose synthase, expressed
LOC_Os01g19970	17	11	40	83	83	62	3.22803	-1.77523	3.98286e-05	MYB family transcription factor, putative, expressed
LOC_Os02g37300	30	7	19	90	36	62	2.92842	-1.76435	0.000106288	heavy metal associated domain containing protein, expressed
LOC_Os10g40640	108	133	276	827	496	461	6.11118	-1.76402	9.24756e-09	glycosyl transferase 8 domain containing protein,
LOC_Os09g34230	2	11	12	48	16	25	1.90431	-1.75638	0.0028107	UDP-glucoronosyl%2FUDP-glucosyl transferase,
LOC_Os12g17430	8	10	9	41	24	26	1.9628	-1.73896	0.000178732	NBS-LRR disease resistance protein, putative, expressed
LOC_Os03g13860	19	15	39	124	68	57	3.3058	-1.738	1.08463e-05	ras-related protein, putative, expressed
LOC_Os01g72130	30	14	11	74	67	39	2.88721	-1.73447	2.68668e-05	glutathione S-transferase, putative, expressed
LOC_Os08g33710	59	47	157	391	145	334	5.11237	-1.73413	4.44244e-05	ribonuclease T2 family domain containing protein, expressed
LOC_Os05g49350	18	16	16	56	43	62	2.77057	-1.73383	1.05792e-05	DUF1645 domain containing protein, putative, expressed
LOC_Os08g04340	34	44	22	132	115	83	3.74065	-1.73134	1.67276e-07	plastocyanin-like domain containing protein, putative, expressed
LOC_Os02g37930	11	8	8	44	26	21	1.9513	-1.73116	0.000153463	hypoxia-responsive family protein, putative, expressed
LOC_Os01g50410	10	17	15	49	14	72	2.53894	-1.72965	0.00280168	STE_MEKK_ste11_MAP3K.6
LOC_Os01g48950	12	6	16	40	25	44	2.23737	-1.72442	0.000391238	expressed protein
LOC_Os08g38710	19	14	10	23	40	66	2.53305	-1.72381	0.00147273	uncharacterized glycosyltransferase, putative, expressed
LOC_Os02g41820	37	30	22	113	103	72	3.55467	-1.71711	1.01413e-07	expressed protein
LOC_Os10g25290	6	11	10	31	20	36	1.94312	-1.71394	0.000976726	ZIM domain containing protein, putative, expressed
LOC_Os01g43160	10	8	5	28	20	26	1.72179	-1.70999	0.000877157	polygalacturonase, putative, expressed
LOC_Os11g02520	335.01	408.36	215	1383.17	1026.71	737.83	6.94803	-1.70669	7.53342e-12	WRKY104, expressed
LOC_Os01g06876	12	9	12	42	40	24	2.18466	-1.69271	0.000109111	Cf-2, putative, expressed
LOC_Os03g60340	12	4	5	32	18	18	1.58935	-1.69122	0.00143352	leaf senescence related protein, putative, expressed
LOC_Os04g58810	19	30	19	84	48	83	3.1696	-1.68215	2.09483e-05	CAF1 family ribonuclease containing protein,
LOC_Os04g45130	13	9	9	44	43	13	2.09145	-1.67465	0.00114587	heavy-metal-associated domain-containing protein,
LOC_Os04g55570	36	12	21	94	78	45	3.15088	-1.6712	1.96374e-05	plant protein of unknown function DUF869 domain
LOC_Os05g02140	9	8	4	22	17	26	1.57614	-1.67062	0.00269151	clathrin assembly protein, putative, expressed
LOC_Os07g41580	15	20	40	113	45	82	3.29391	-1.66181	0.00012064	histone-like transcription factor and archaeal histone,
LOC_Os09g09930	279	169	181	962	521	504	6.28079	-1.65551	7.90999e-14	heavy metal transport%2Fdetoxification protein,
LOC_Os09g23570	26	12	59	130	81	89	3.62017	-1.63871	0.000170471	inactive receptor kinase At2g26730 precursor,
LOC_Os12g09640	19	47	69	212	113	109	4.11329	-1.63734	2.82402e-05	protein phosphatase 2C, putative, expressed
LOC_Os05g25770	149	134	119	646	318	306	5.63277	-1.63021	6.29283e-13	WRKY45, expressed
LOC_Os03g46440	556	389	583	1934	1192	1495	7.54259	-1.62411	1.90864e-14	BTBA4 - Bric-a-Brac,Tramtrack, Broad Complex BTB domain
LOC_Os01g25920	7	7	12	35	30	16	1.83434	-1.62392	0.00138303	expressed protein
LOC_Os07g37920	16	16	15	65	36	44	2.61349	-1.623	2.61572e-05	no apical meristem protein, putative, expressed
LOC_Os03g28330	19	14	16	44	57	43	2.65088	-1.61185	7.59577e-05	sucrose synthase, putative, expressed
LOC_Os01g42030	31	44	44	193	84	95	3.89411	-1.60003	9.14994e-07	mitochondrial chaperone BCS1, putative, expressed
LOC_Os12g17550	20	5	14	47	42	27	2.32402	-1.59992	0.00072356	expressed protein
LOC_Os10g16974	14	11	20	28	32	66	2.51716	-1.59959	0.00227202	cytochrome P450, putative, expressed
LOC_Os02g47010	29	27	39	120	78	87	3.56422	-1.59613	4.26556e-07	secretory carrier-associated membrane protein,
LOC_Os06g13720	19	8	4	42	28	23	2.01922	-1.59583	0.00188367	dehydrogenase E1 component domain containing protein
LOC_Os08g24770	71	45	21	179	171	61	4.05635	-1.59123	0.000128971	protein kinase, putative, expressed
LOC_Os04g44530	193	136	520	1022	611	879	6.68257	-1.59039	3.90631e-05	expressed protein
LOC_Os05g51130	40	29	17	95	53	101	3.40241	-1.58612	5.58215e-05	mitochondrial chaperone BCS1, putative, expressed
LOC_Os09g07800	43	35	52	188	95	110	3.99374	-1.5847	7.82749e-08	expressed protein
LOC_Os03g50280	11	13	31	74	48	44	2.80543	-1.5803	0.000259468	GLTP domain containing protein, putative, expressed
LOC_Os03g14570	19	19	7	51	38	42	2.50876	-1.56604	0.000300276	expressed protein
LOC_Os01g68300	29	25	12	95	54	48	3.02996	-1.5632	4.13718e-05	expressed protein
LOC_Os05g39060	16	6	9	30	26	32	1.99243	-1.56269	0.00135808	expressed protein
LOC_Os08g15050	14	11	11	64	19	27	2.21274	-1.5536	0.00114677	CCT%2FB-box zinc finger protein, putative, expressed
LOC_Os12g42280	39	33	80	257	94	113	4.19974	-1.55351	2.63431e-05	9-cis-epoxycarotenoid dioxygenase 1, chloroplast precursor
LOC_Os04g54010	26	17	7	82	43	26	2.64144	-1.55311	0.0010909	serine%2Fthreonine-protein kinase receptor precursor
LOC_Os03g16920	7	9	8	35.95	17	19	1.68603	-1.54996	0.00231737	DnaK family protein, putative, expressed
LOC_Os10g17489	17	18	12	50	42	43	2.55916	-1.54985	7.6021e-05	UDP-glucoronosyl and UDP-glucosyl transferase domain
LOC_Os04g29580	33	35	96	243	174	77	4.3057	-1.54263	0.000236655	OsWAK37 - OsWAK short gene, expressed
LOC_Os05g48980	9	10	22	62	24	36	2.38043	-1.53834	0.00146769	ras-related protein, putative, expressed
LOC_Os10g36200	22	19	17	50	56	55	2.82638	-1.5313	6.40184e-05	heavy metal-associated domain containing protein, expressed
LOC_Os12g41490	26	7	12	68	26	36	2.46276	-1.5239	0.00135075	cysteine-rich receptor-like protein kinase 8 precursor,
LOC_Os06g14050	80	76	134	433	205	214	5.09148	-1.52014	6.08439e-08	membrane attack complex component
LOC_Os03g44740	37	25	43	191	88	40	3.65025	-1.51968	0.000204053	cytochrome P450, putative, expressed
LOC_Os06g40650	707	907	521	2999	1707	1508	7.95657	-1.51062	1.85363e-10	copine-1, putative, expressed
LOC_Os04g53220	10	10	14	38	28	30	2.10178	-1.51059	0.000726152	signal recognition particle 14 kDa protein, putative, expressed
LOC_Os03g13870	64	56	122	290	142	249	4.82479	-1.51025	6.97343e-06	expressed protein
LOC_Os12g28590	11	8	15	37	22	36	2.09488	-1.50948	0.00129441	ATPase 2, putative, expressed
LOC_Os08g27030	28	16	28	101	61	45	3.10728	-1.50741	2.36726e-05	lipid phosphatase protein, putative, expressed
LOC_Os04g48160	69	51	116	336	141	201	4.78139	-1.50407	3.07459e-06	IQ calmodulin-binding motif family protein, putative, expressed
LOC_Os04g57200	31	19	28	93	56	69	3.21193	-1.50191	9.68531e-06	heavy metal transport%2Fdetoxification protein,
LOC_Os02g50600	29	27	27	82	46	98	3.29878	-1.49679	0.000123083	glycosyl transferase 8 domain containing protein,
LOC_Os06g22690	17	20	31	86	48	58	3.03058	-1.49131	6.6684e-05	bundle sheath defective protein 2, putative, expressed
LOC_Os06g12390	330	366	543	1759	971	832	7.15489	-1.48755	7.64466e-10	galactosyltransferase family protein, putative, expressed
LOC_Os01g70310	169	111	263	725	443	366	5.95555	-1.48542	5.0137e-08	inducer of CBF expression 2, putative, expressed
LOC_Os07g49510	27	21	13	71	38	59	2.86093	-1.48447	0.000177676	expressed protein
LOC_Os01g51890	260	267	437	1374	753	629	6.78535	-1.47846	3.72637e-09	endonuclease%2Fexonuclease%2Fphosphatase family
LOC_Os01g36064	60.45	62.6	24.67	154.95	120.52	126.72	4.09476	-1.47675	1.13895e-05	hAT dimerisation domain-containing protein, putative, expressed
LOC_Os02g56370	45	72	48	308	115	73	4.27272	-1.47422	0.00011641	OsWAK20 - OsWAK receptor-like protein kinase, expressed
LOC_Os04g52260	48	37	173	340	127	252	4.89084	-1.4689	0.00220198	LTPL124
LOC_Os10g41980	39	38	12	128	73	51	3.38023	-1.46816	0.000376606	RALFL26 - Rapid ALkalinization Factor RALF family protein
LOC_Os08g34240	16	20	49	79	44	104	3.32076	-1.46809	0.00248676	CAMK_KIN1%2FSNF1%2FNim1_like.33
LOC_Os07g07040	94	54	60	214	160	182	4.55844	-1.46576	3.07849e-08	erythrocyte binding protein 3, putative, expressed
LOC_Os06g48950	211	195	471	1085	544	788	6.63764	-1.46253	4.06065e-06	auxin response factor 19, putative, expressed
LOC_Os01g02920	108	140	147	412	276	372	5.48773	-1.44974	4.67821e-09	glycosyltransferase protein, putative, expressed
LOC_Os07g07990	11	22	21	79	21	52	2.69956	-1.44897	0.00270184	uncharacterized protein At4g06744 precursor, putative, expressed
LOC_Os08g37104	16	14	17	60	33	36	2.49026	-1.44799	0.00020106	expressed protein
LOC_Os07g47090	176	171	250	772	514	365	6.07114	-1.44745	3.27537e-10	KIP1, putative, expressed
LOC_Os08g24480	33	28	22	141	59	38	3.27044	-1.44604	0.000306104	HAT family dimerisation domain containing protein, identical,
LOC_Os01g06870	139	92	94	441	224	226	5.18124	-1.44334	1.71381e-09	resistance protein SlVe1 precursor, putative, expressed
LOC_Os02g02120	356	451	616	2290	1184	616	7.32271	-1.43851	3.10343e-06	OsWAK11 - OsWAK receptor-like protein kinase, expressed
LOC_Os08g42268	13.09	13.3	20.61	52.67	39.87	34.34	2.48541	-1.43711	0.000405612	expressed protein
LOC_Os05g42040	41	50	70	190	142	106	4.19847	-1.43682	9.07831e-07	UDP-glucoronosyl and UDP-glucosyl transferase domain containing protein
LOC_Os04g54830	38	41	65	161	105	120	4.03529	-1.43302	2.74547e-06	expressed protein
LOC_Os08g42189	15.7	13.3	20.61	59.18	39.87	34.34	2.54659	-1.42352	0.000251492	expressed protein
LOC_Os03g51479	10	15	15	50	35	24	2.26789	-1.42293	0.00108135	maf, putative, expressed
LOC_Os07g46510	16	11	28	58	37	50	2.68196	-1.42244	0.000780819	expressed protein
LOC_Os11g03484	11	12	23	48	33	40.65	2.44465	-1.41917	0.00130062	MATE efflux family protein, putative, expressed
LOC_Os07g24992	51.75	48	62.75	135	168.5	115.75	4.18956	-1.41778	2.09267e-06	uncharacterized protein ycf68, putative
LOC_Os04g16722	51.75	48	62.75	135	168.5	115.75	4.18956	-1.41778	2.0835e-06	uncharacterized protein ycf68, putative, expressed
LOC_Os10g38196	51.75	48	62.75	135	168.5	115.75	4.18956	-1.41778	2.08208e-06	uncharacterized protein ycf68, putative
LOC_Os04g16896	51.75	48	62.75	135	168.5	115.75	4.18956	-1.41778	2.08063e-06	uncharacterized protein ycf68, putative
LOC_Os01g32364	86	63	49	211	172	136	4.45747	-1.41515	7.97854e-08	Os1bglu1 - beta-mannosidase%2Fglucosidase homologue, expressed
LOC_Os12g25690	171	148	328	761	441	516	6.16017	-1.41069	4.36752e-07	UDP-glucose 6-dehydrogenase, putative, expressed
LOC_Os04g29960	68	44	65	260	108	114	4.29637	-1.40899	1.92056e-06	OsWAK43 - OsWAK receptor-like protein kinase, expressed
LOC_Os03g56260	65	44	89	198	107	204	4.45643	-1.40763	2.49532e-05	kinesin motor domain containing protein, putative, expressed
LOC_Os04g53810	149	196	165	646	370	354	5.8194	-1.40291	2.70574e-10	leucoanthocyanidin reductase, putative, expressed
LOC_Os02g19530	70	65	128	295	200	197	4.86591	-1.40179	8.88497e-07	lectin-like receptor kinase, putative, expressed
LOC_Os01g74370	20	36	67	206	67	74	3.81031	-1.40089	0.00146958	domain of unknown function DUF966 domain containing protein, expressed
LOC_Os08g04460	15	10	15	49	29	28	2.23841	-1.40031	0.000780096	NADPH-dependent FMN reductase domain containing protein, expressed
LOC_Os03g13930	15	19	26	82	35	45	2.79858	-1.3998	0.000514142	OsSub28 - Putative Subtilisin homologue, expressed
LOC_Os02g41860	1831	1398	2120	5289	4048	4366	9.18284	-1.396	1.02365e-11	aquaporin protein, putative, expressed
LOC_Os01g64440	19	15	18	58	44	34	2.58554	-1.39234	0.000221022	expressed protein
LOC_Os01g06836	113	69	60	316	168	155	4.72008	-1.39192	3.19012e-07	disease resistance protein SlVe2 precursor, putative, expressed
LOC_Os01g58740	77	80	88	276	163	200	4.7565	-1.39133	1.86661e-08	glycerol-3-phosphate dehydrogenase, putative, expressed
LOC_Os01g71320	215	212	261	828	514	473	6.2331	-1.39105	9.88872e-12	hexokinase, putative, expressed
LOC_Os03g42830	24	13	20	68	43	38	2.70128	-1.38843	0.000221567	MATE efflux family protein, putative, expressed
LOC_Os03g48626	41	42	48	95	64	163	3.86052	-1.3866	0.000613378	expressed protein
LOC_Os06g03580	224	308	318	1266	629	438	6.54429	-1.38611	1.51414e-07	zinc RING finger protein, putative, expressed
LOC_Os06g11600	38	28	34	108	97	54	3.4761	-1.38191	2.67811e-05	growth regulator related protein, putative, expressed
LOC_Os11g37050	59.63	56	43.55	254.48	124.27	58.28	4.1352	-1.37835	0.0001446	expressed protein
LOC_Os06g11830	66.55	97.4	37.33	227.99	161.13	135.29	4.47232	-1.37293	2.27106e-05	hAT dimerisation domain-containing protein, putative, expressed
LOC_Os01g61320	53	29	31	133	89	69	3.6296	-1.37091	1.47284e-05	thioredoxin, putative, expressed
LOC_Os11g43990	41	45	38	141	74	104	3.77598	-1.36777	9.95591e-06	expressed protein
LOC_Os09g37910	103	62	84	241	146	233	4.74555	-1.36638	1.18475e-06	HMG1%2F2, putative, expressed
LOC_Os09g28230	59	56	60	236	103	120	4.25456	-1.36095	1.38368e-06	gibberellin receptor GID1L2, putative, expressed
LOC_Os11g08569	16	13	8	43	27	25	2.10658	-1.35789	0.00188208	cycloartenol synthase, putative, expressed
LOC_Os01g64470	169	159	131	545	303	331	5.62381	-1.35702	2.53919e-10	harpin-induced protein 1 domain containing protein, expressed
LOC_Os01g71690	25	24	24	91	62	37	3.02983	-1.35702	0.000152955	recA protein, expressed
LOC_Os02g19924	25	25	24	77	47	63	3.0454	-1.35509	0.000100792	aminotransferase, classes I and II, domain containing protein
LOC_Os06g08110	25	7	16	46	37	36	2.43104	-1.35507	0.00195062	nodulin, putative, expressed
LOC_Os03g48030	66	45	97	181	142	189	4.48976	-1.35477	1.58753e-05	integral membrane HPP family protein, putative, expressed
LOC_Os05g39720	78	92	97	352	158	182	4.84556	-1.33889	4.19042e-07	WRKY70, expressed
LOC_Os12g28137	137	283	73.5	510	292.5	442.5	5.74088	-1.33658	0.000555823	ATPase 3, putative, expressed
LOC_Os12g28177	137	283	73.5	510	292.5	442.5	5.74088	-1.33658	0.000555906	ATPase 3, putative, expressed
LOC_Os03g53050	130	106	125	418	254	237	5.25786	-1.32924	5.88988e-10	WRKY121, expressed
LOC_Os02g09250	162	145	174	663	325	257	5.6689	-1.32496	2.68809e-08	cytochrome P450 71D10, putative, expressed
LOC_Os04g33600	37	33	58	136	92	91	3.78921	-1.32485	2.2675e-05	hydrolase, alpha%2Fbeta fold family protein, putative, expressed
LOC_Os01g43480	3374	2357	2214	11007	6425	3129	9.69292	-1.32411	9.38261e-07	AAA-type ATPase family protein, putative, expressed
LOC_Os06g02180	293	270	526	1088	796	804	6.84547	-1.32185	2.29461e-07	CSLD2 - cellulose synthase-like family D, expressed
LOC_Os03g01740	75	93	52	276	119	164	4.55723	-1.32107	1.05865e-05	expressed protein
LOC_Os07g36780	161	135	183	471	383	322	5.65722	-1.31796	2.80714e-10	S-domain receptor-like protein kinase, putative, expressed
LOC_Os07g48280	981	690	1732	3261	2330	2684	8.47555	-1.31496	3.31104e-06	expressed protein
LOC_Os10g29650	225	263	151	742	508	359	6.07429	-1.31385	5.85835e-08	retrotransposon protein, putative, unclassified, expressed
LOC_Os09g39940	86	132	91	338	235	199	5.03985	-1.30944	2.83422e-07	plastocyanin-like domain containing protein, putative, expressed
LOC_Os04g17100	324	233	232	779	527	603	6.35777	-1.30799	1.37224e-10	heavy metal-associated domain containing protein, expressed
LOC_Os04g12560	19	35	41	113	65	61	3.37131	-1.30074	0.00034686	receptor-like protein kinase, putative, expressed
LOC_Os04g35520	101	102	120	464	230	139	5.08604	-1.29896	6.77926e-06	OsAPx7 - Stromal Ascorbate Peroxidase encoding gene 5,8,
LOC_Os11g28104	32	28	10	79	49	44	2.92231	-1.29467	0.00169176	TKL_IRAK_DUF26-lf.4 - DUF26 kinases
LOC_Os03g04770	2200	1944	2714	6857	4533	5153	9.47016	-1.29054	1.12158e-10	beta-amylase, putative, expressed
LOC_Os06g37610	136	77	166	386	308	221	5.29276	-1.28782	9.51088e-07	Cyclopropane-fatty-acyl-phospholipid synthase, putative, expressed
LOC_Os05g32320	147	97	134	375	249	277	5.28387	-1.28004	8.70304e-09	integral membrane transporter family protein, putative, expressed
LOC_Os05g42060	171	153	252	546	289	523	5.89174	-1.27073	4.6618e-06	UDP-glucoronosyl%2FUDP-glucosyl transferase, putative, expressed
LOC_Os01g58194	53	45	13	84	82	89	3.53433	-1.2674	0.00261662	protein disulfide isomerase, putative, expressed
LOC_Os04g06520	73	103	58	288	176	116	4.61197	-1.26727	2.16237e-05	expressed protein
LOC_Os08g34790	77	124	119	384	176	227	5.06197	-1.26602	6.09548e-06	AMP-binding domain containing protein, expressed
LOC_Os11g02480	25.34	27.78	17	69.34	56.47	41.42	2.9081	-1.26024	0.000524666	WRKY46, expressed
LOC_Os02g52780	53	66	71	181	126	143	4.30771	-1.25996	3.2181e-06	bZIP transcription factor, putative, expressed
LOC_Os02g35000	15	15	13	42	30	30	2.24251	-1.25652	0.00189286	chaperone protein dnaJ 10, putative, expressed
LOC_Os06g19690	80	101	92	310	168	181	4.81853	-1.25374	5.67332e-07	expressed protein
LOC_Os01g72520	60	61	107	198	118	212	4.55825	-1.253	0.00014778	phosphoesterase family protein, putative, expressed
LOC_Os03g11970	617	449	446	1679	946	973	7.253	-1.25145	2.65943e-10	tubulin%2FFtsZ domain containing protein, putative, expressed
LOC_Os01g60420	52	43	108	238	91	159	4.39097	-1.25044	0.000696139	expressed protein
LOC_Os08g31630	207	101	425	859	441	461	6.21563	-1.24876	0.00070873	uncharacterized glycosyl hydrolase Rv2006%2FMT2062, putative,
LOC_Os01g65350	85	86	55	195	211	121	4.5376	-1.24861	1.60303e-05	deoxynucleoside kinase family, putative, expressed
LOC_Os09g16510	441	436	631	1785	830	1025	7.26147	-1.24785	9.83475e-08	WRKY74, expressed
LOC_Os04g52460	625	593	759	2151	1236	1325	7.64886	-1.24767	3.47402e-10	retrotransposon protein, putative, unclassified, expressed
LOC_Os03g29190	301	373	215	1092	761	331	6.50405	-1.24623	3.07528e-05	PDI, putative, expressed
LOC_Os02g38140	246	172	496	923	627	604	6.53562	-1.24586	5.06146e-05	glycosyl transferase family 17 protein, putative, expressed
LOC_Os03g49380	102	102	177	466	229	229	5.28468	-1.24339	5.56247e-06	lipoxygenase, putative, expressed
LOC_Os03g11550	110	139	136	426	219	272	5.29963	-1.23876	2.42331e-07	protein of unknown function DUF1675 domain containing protein,
LOC_Os11g43700	47	29	24	108	82	45	3.36499	-1.23103	0.000545959	RGH1A, putative, expressed
LOC_Os01g43330	450	368	1048	1869	1186	1293	7.55378	-1.227	0.00013129	extra-large G-protein-related, putative, expressed
LOC_Os06g41020	62	32	26	125	64	87	3.6071	-1.22461	0.000457079	DUF1680 domain containing protein, putative, expressed
LOC_Os03g15080	43	26	37	123	69	58	3.44547	-1.22455	0.000161654	expressed protein
LOC_Os04g58850	178	180	260	630	388	423	5.96286	-1.22398	4.29378e-08	harpin-induced protein 1 domain containing protein, expressed
LOC_Os01g61080	651	525	1075	2324	1295	1614	7.817	-1.22253	2.0076e-06	WRKY24, expressed
LOC_Os05g32820	241	225	791	1265	747	915	6.98672	-1.22177	0.0016309	peptide-N4-asparagine amidase A, putative, expressed
LOC_Os03g57120	107	91	125	310	247	189	5.02541	-1.21995	1.21384e-07	ferredoxin--NADP reductase, chloroplast precursor,
LOC_Os06g51070	273	218	351	1195	509	360	6.3971	-1.21875	1.39281e-05	no apical meristem protein, putative, expressed
LOC_Os08g36860	38	15	25	62	71	42	3.00242	-1.21728	0.00201408	cytochrome P450, putative, expressed
LOC_Os06g10830	126	53	91	291	182	149	4.74384	-1.21236	1.66554e-05	retrotransposon protein, putative, unclassified, expressed
LOC_Os05g15770	76	62	76	151	116	203	4.42966	-1.21115	0.000117298	glycosyl hydrolase, putative, expressed
LOC_Os04g44950	80	75	57	205	144	136	4.41647	-1.20697	1.58164e-06	short-chain dehydrogenase%2Freductase, putative, expressed
LOC_Os03g14370	50	31	51	140	61	101	3.73822	-1.20264	0.000292554	ACT domain containing protein, expressed
LOC_Os02g52210	217	237	358	836	461	574	6.34206	-1.20139	7.29833e-07	zinc finger, C3HC4 type domain containing protein, expressed
LOC_Os11g29720	633	428	1470	2369	2051	1359	7.97158	-1.20125	0.00056412	cytochrome P450, putative, expressed
LOC_Os03g64070	248	292	155	724	349	523	6.11435	-1.1987	7.08833e-06	uncharacterized protein PA4923, putative, expressed
LOC_Os09g38320	101	107	103	300	205	204	4.9608	-1.19808	1.08022e-07	phytoene synthase, chloroplast precursor, putative, expressed
LOC_Os10g33420	1538	700	1423	3463	2281	2449	8.47906	-1.19728	8.14287e-07	non-lysosomal glucosylceramidase, putative, expressed
LOC_Os06g23274	116	97	148	321	246	245	5.16842	-1.19624	3.20674e-07	zinc finger, C3HC4 type, domain containing protein, expressed
LOC_Os05g13580	105	123	95	332	203	207	5.01517	-1.19553	3.12768e-07	OsCML18 - Calmodulin-related calcium sensor protein, expressed
LOC_Os11g29790	93	54	84	270	131	133	4.51865	-1.1927	1.22845e-05	receptor kinase, putative, expressed
LOC_Os10g07229	84	56	115	213	154	198	4.66543	-1.19218	4.29744e-05	dehydrogenase, putative, expressed
LOC_Os02g21040	55	56	102	262	98	140	4.422	-1.19153	0.000323567	aspartic proteinase nepenthesin precursor, putative, expressed
LOC_Os01g72570	223	209	303	656	484	506	6.18391	-1.18701	3.84692e-08	expressed protein
LOC_Os01g25484	2055	2194	3359	8393.16	5284.89	3878.11	9.54692	-1.17615	6.88071e-07	ferredoxin--nitrite reductase, putative, expressed
LOC_Os03g29240	26	58	58	167	79	86	3.85537	-1.17611	0.00116339	PDI, putative, expressed
LOC_Os04g01310	28	77	45	168	82	99	3.93739	-1.17453	0.00202623	serine%2Fthreonine-protein kinase receptor precursor,
LOC_Os03g03700	479	340	846	1527	1147	1037	7.34739	-1.17452	2.35311e-05	MLO domain containing protein, putative, expressed
LOC_Os03g10950	60	59	56	178	102	114	4.12259	-1.17057	1.18624e-05	protein phosphatase 2C, putative, expressed
LOC_Os08g03870	47	23	16	93	54	46	3.10694	-1.16967	0.00268843	2-aminoethanethiol dioxygenase, putative, expressed
LOC_Os03g28270	122	63	141	307	282	137	4.991	-1.16637	0.000162289	Leucine Rich Repeat family protein, expressed
LOC_Os05g51590	610	700	808	2044	1418	1290	7.69674	-1.16528	5.86232e-09	N-rich protein, putative, expressed
LOC_Os02g11760	225	129	180	496	357	323	5.69292	-1.16477	4.9071e-08	pleiotropic drug resistance protein, putative, expressed
LOC_Os03g01200	161	71	114	380	273	128	5.06452	-1.16425	0.000178726	SNF2 family N-terminal domain containing protein, expressed
LOC_Os05g45920	60	24	43	137	97	51	3.64508	-1.16086	0.00127129	S1 RNA binding domain containing protein, expressed
LOC_Os06g14450	37	30	29	113	51	54	3.26773	-1.15625	0.000656201	exo70 exocyst complex subunit family protein, putative, expressed
LOC_Os05g37450	33	17	29	82	47	46	2.98554	-1.14888	0.00119764	starch binding domain containing protein, putative, expressed
LOC_Os07g09670	38	60	63	169	88	105	4.00399	-1.14858	0.000235916	galactosyltransferase family protein, putative, expressed
LOC_Os08g26840	57	53	87	221	79	142	4.27651	-1.14592	0.000556815	plant protein of unknown function domain containing protein,
LOC_Os09g29404	79	65	66	211	191	67	4.35929	-1.14496	0.000579214	glycogen operon protein glgX, putative, expressed
LOC_Os08g01490	190	183	178	487	345	365	5.73683	-1.14074	1.10896e-08	cytochrome P450, putative, expressed
LOC_Os10g40555	37	27	42.79	100	91	44	3.40451	-1.13974	0.00120328	expressed protein
LOC_Os05g29860	21	16	24	49	41	41	2.62878	-1.13414	0.00282805	mitochondrial carrier protein, putative, expressed
LOC_Os05g49300	38	26	19	64	54	58	3.04077	-1.13226	0.00155255	iron-sulfur cluster assembly enzyme ISCU, mitochondrial precursor,
LOC_Os09g30130	470	196	247	624	788	479	6.42343	-1.13078	8.87249e-05	CSLE6 - cellulose synthase-like family E, expressed
LOC_Os03g04920	411	314	487	1047	696	851	6.85638	-1.12891	1.97972e-07	multidrug resistance-associated protein, putative, expressed
LOC_Os03g55070	478	525	623	1906	801	948	7.28701	-1.12497	1.55657e-06	UDP-glucose 6-dehydrogenase, putative, expressed
LOC_Os10g43060	184	243	348	687	403	584	6.22789	-1.12495	3.09579e-05	expressed protein
LOC_Os03g42710	78	53	112	248	132	151	4.55234	-1.12444	0.000104458	WD-40 repeat family protein, putative, expressed
LOC_Os03g51650	602	495	1050	1825	1515	1268	7.68143	-1.12361	1.34923e-05	membrane protein, putative, expressed
LOC_Os05g36290	145	125	159	372	230	312	5.36173	-1.11889	1.22206e-06	actin, putative, expressed
LOC_Os03g58790	62	88	37	214	83	120	4.19291	-1.11886	0.00152082	ATPase, putative, expressed
LOC_Os07g35340	44	51	35	139	53	93	3.67288	-1.1172	0.00132044	TKL_IRAK_DUF26-lc.14 - DUF26 kinases
LOC_Os01g40094	474	243	418	870	737	755	6.73988	-1.11652	1.63361e-06	protein phosphatase 2C, putative, expressed
LOC_Os02g08140	157	106	192	420	316	243	5.43907	-1.11615	2.37011e-06	CAMK_KIN1%2FSNF1%2FNim1_like.14
LOC_Os02g47360	116	71	85	248	169	163	4.69658	-1.11435	3.8295e-06	PPR repeat domain containing protein, putative, expressed
LOC_Os01g63930	50	64	104	250	100	135	4.40649	-1.11256	0.0007892	cytochrome P450, putative, expressed
LOC_Os01g43120	112	65	99	253	185	151	4.71573	-1.1111	7.54383e-06	DEAD%2FDEAH box helicase, putative, expressed
LOC_Os03g28940	329	434	576	1078	600	1141	7.00285	-1.10866	0.000140919	ZIM domain containing protein, putative, expressed
LOC_Os08g29150	501	293	513	1295	754	757	6.9416	-1.10727	6.07534e-07	phospholipid-transporting ATPase, putative, expressed
LOC_Os03g17800	51	31	49	145	67	73	3.66092	-1.10343	0.000529934	phosphatidylinositol transfer protein alpha isoform,
LOC_Os10g33130	124	107	106	285	207	218	5.00363	-1.10178	6.96361e-07	leucine-rich repeat receptor protein kinase EXS precursor,
LOC_Os11g06720	902	792	857	1856	1346	2020	7.90526	-1.09328	1.10673e-06	abscisic stress-ripening, putative, expressed
LOC_Os03g60650	372	306	428	1149	652	584	6.7003	-1.09115	1.40309e-07	protein phosphatase 2C, putative, expressed
LOC_Os10g38870	181	152	94	387	206	302	5.32923	-1.09025	4.30842e-05	heavy metal-associated domain containing protein, expressed
LOC_Os11g10770	49	31	25	89	68	62	3.33802	-1.09022	0.00096367	disease resistance protein RGA3, putative, expressed
LOC_Os04g43440	63	67	49	186	122	78	4.09795	-1.08369	0.000223647	NB-ARC%2FLRR disease resistance protein, putative, expressed
LOC_Os01g09010	100	115	204	357	208	311	5.31427	-1.08267	0.00029404	transferase family protein, putative, expressed
LOC_Os02g53180	292	187	235	634	403	449	6.05606	-1.0825	1.15458e-07	1-aminocyclopropane-1-carboxylate oxidase protein, putative,
LOC_Os06g05130	122	129	145	416	214	221	5.22609	-1.08015	2.85823e-06	myristoyl-acyl carrier protein thioesterase, chloroplast precursor
LOC_Os10g13914	63	59	27	132	83	96	3.82965	-1.07934	0.0013152	POEI27 - Pollen Ole e I allergen and extensin family protein precursor
LOC_Os02g29300	70	49	62	178	124	82	4.10053	-1.07894	0.000108443	expressed protein
LOC_Os10g34170	85	66	90	298	126	103	4.50531	-1.07089	0.00028568	glutaredoxin domain containing protein, putative, expressed
LOC_Os04g53620	4577	4528	5156	13645	8158	8244	10.3749	-1.06891	9.11293e-09	ubiquitin family protein, putative, expressed
LOC_Os11g06300	35	48	79	148	93	98	3.9509	-1.05908	0.00159198	expressed protein
LOC_Os03g17900	389	251	284	726	564	575	6.4081	-1.05687	1.94359e-07	hydrolase, alpha%2Fbeta fold family protein, putative, expressed
LOC_Os05g22730	36	27	42	87	64	64	3.32553	-1.05596	0.00105196	expressed protein
LOC_Os05g51670	1220	1306	1340	3264	2702	2017	8.48592	-1.05561	2.63477e-08	NAD dependent epimerase%2Fdehydratase family protein
LOC_Os04g51280	95	52	93	232	154	113	4.47952	-1.05489	0.00012999	DAG protein, chloroplast precursor, putative, expressed
LOC_Os03g37830	2545	1902	3365	6667	4827	4511	9.49011	-1.05342	1.01568e-06	potassium transporter, putative, expressed
LOC_Os09g10760	85	45	56	141	128	104	4.10994	-1.04921	0.000234386	RNA recognition motif containing protein, putative, expressed
LOC_Os05g01940	90	82	78	241	125	152	4.54346	-1.04814	2.40255e-05	zinc finger, RING-type, putative, expressed
LOC_Os01g57968	287	315	312	477	747	563	6.40457	-1.04729	8.35516e-05	expressed protein
LOC_Os02g14980	171	132	195	374	330	296	5.52254	-1.04404	1.96583e-06	calcium-binding EF hand family protein, putative, expressed
LOC_Os04g45910	409	346	608	995	867	864	6.97132	-1.04231	1.09684e-05	placental protein 11 precursor, putative, expressed
LOC_Os09g15420	43	49	36	132	77	59	3.59844	-1.03811	0.00106882	NAD dependent epimerase%2Fdehydratase family protein
LOC_Os03g20370	194	190	344	799	377	363	6.0706	-1.03584	0.000118217	OsCam1-1 - Calmodulin, expressed
LOC_Os01g57420	433	295	510	1191	782	577	6.81911	-1.03337	4.74164e-06	diacylglycerol kinase, putative, expressed
LOC_Os02g03410	628	537	994	2492	1208	895	7.6268	-1.03099	0.000144142	CAMK_CAMK_like.12
LOC_Os03g39830	132	98	107	231	236	196	4.94993	-1.02792	1.69457e-05	expressed protein
LOC_Os07g44130	302	301	181	635	483	454	6.16374	-1.02609	5.7441e-06	cytochrome P450 72A1, putative, expressed
LOC_Os01g03914	283	389	233	726	592	508	6.38116	-1.02417	1.11989e-05	cation efflux family protein, putative, expressed
LOC_Os04g02920	67	46	54	154	94	90	3.94813	-1.02184	0.000202934	leucine-rich repeat family protein, putative, expressed
LOC_Os02g07830	260	226	133	495	436	305	5.81583	-1.02142	3.54064e-05	OsHKT1%3B3 - Na%2B transporter, expressed
LOC_Os01g60830	1296	908	1403	3178	2184	1888	8.34732	-1.01652	2.44171e-07	expressed protein
LOC_Os02g33820	53	34	37	111	57	80	3.52436	-1.01633	0.00141452	abscisic stress-ripening, putative, expressed
LOC_Os04g53350	68	49	77	204	109	87	4.15999	-1.01593	0.00044808	expressed protein
LOC_Os04g01490	89	106	98	256	148	186	4.75559	-1.01444	5.39188e-05	zinc finger, C3HC4 type, domain containing protein, expressed
LOC_Os03g54980	96	105	44	175	158	146	4.48865	-1.00503	0.0014491	expressed protein
LOC_Os04g33460	334	192	624	980	743	569	6.6965	-1.0044	0.00167624	1,4-alpha-glucan-branching enzyme 2, chloroplast precursor,
LOC_Os10g41692	154.5	83	59	221	221.5	133	4.73359	-1.00282	0.00145397	expressed protein
LOC_Os02g24636	154.5	83	59	221	221.5	133	4.73359	-1.00282	0.00145049	expressed protein
LOC_Os06g46930	170	72	180	402	257	187	5.24322	-1.00124	0.000585493	ribosomal protein L24, putative, expressed
LOC_Os07g05620	164	363	170	151	93	107	5.01314	1.00518	0.00247147	CAMK_KIN1%2FSNF1%2FNim1_like.28
LOC_Os01g65920	99	104	157	57	71	46	4.05379	1.00781	0.00183902	F-box%2FLRR-repeat protein 2, putative, expressed
LOC_Os07g10610	150	140	104	97	46	54	4.17064	1.01001	0.000320532	expressed protein
LOC_Os07g35690	206	110	106	93	60	53	4.24864	1.01244	0.000570454	TKL_IRAK_DUF26-lc.3
LOC_Os02g39710	538	425	379	324	145	198	5.91201	1.01264	7.27299e-06	CCT%2FB-box zinc finger protein, putative, expressed
LOC_Os02g43194	130	98	162	79	67	44	4.15189	1.02298	0.000401444	aldehyde dehydrogenase, putative, expressed
LOC_Os06g45080	321	300	345	206	137	130	5.44633	1.02363	6.04975e-07	rabGAP%2FTBC domain-containing protein,
LOC_Os05g50850	129	89	62	62	34	40	3.67488	1.02381	0.00180652	expressed protein
LOC_Os04g42470	911	744	416	343	356	281	6.52958	1.02427	0.000102312	regulatory subunit, putative, expressed
LOC_Os10g33170	350	365	381	191	137	190	5.62611	1.04053	6.7176e-06	POT domain containing peptide transporter,
LOC_Os11g47460	242	166	127	102	94	58	4.58229	1.04474	0.000210757	MYB family transcription factor, putative, expressed
LOC_Os04g58390	345	485	288	234	159	150	5.66033	1.04572	1.99834e-05	allantoinase, putative, expressed
LOC_Os12g03594	151	113	71	83	52	29	3.9208	1.04759	0.00210171	OsFBX437 - F-box domain containing protein, expressed
LOC_Os12g32940	61	93	74	43	38	28	3.4041	1.05676	0.00176985	transporter family protein, putative, expressed
LOC_Os10g39440	248	241	307	96	149	117	5.16198	1.05835	0.00021398	transporter family protein, putative, expressed
LOC_Os03g56950	874	800	1433	488	478	471	7.11481	1.0606	3.51879e-05	phytochrome-interacting factor 4, putative, expressed
LOC_Os11g38520	220.2	355	126.32	110.39	103.73	112.39	4.99258	1.06419	0.00231628	expressed protein
LOC_Os01g39290	61	60	67	29	28	30	3.12364	1.06555	0.00219491	harpin-induced protein 1 domain containing protein,
LOC_Os08g10320	333	392	461	259	203	112	5.73425	1.06586	1.37201e-05	SHR5-receptor-like kinase, putative, expressed
LOC_Os12g39380	382	376	585	225	167	229	5.90875	1.06845	3.02486e-05	BTBN24 - Bric-a-Brac
LOC_Os01g36350	131	153	68	70	49	47	3.99823	1.07395	0.00137549	cytochrome P450, putative, expressed
LOC_Os03g18590	73	71	143	57	34	44	3.71263	1.07483	0.00272836	malonyl CoA-acyl carrier protein transacylase
LOC_Os08g44850	87	104	60	62	27	32	3.523	1.07691	0.00162283	C2 domain containing protein, putative, expressed
LOC_Os01g12280	101	125	65	44	54	36	3.73207	1.0782	0.00216709	hAT dimerisation domain-containing protein,
LOC_Os01g38970	1040	1288	1135	554	542	496	7.27026	1.08151	6.71838e-07	carbamoyl-phosphate synthase large chain,
LOC_Os09g23550	173.79	195.56	164.67	129.62	40.58	85.55	4.58681	1.08162	0.000465106	dehydrogenase, putative, expressed
LOC_Os07g47590	114	88	110	59	39	46	3.8157	1.0886	0.000154571	expressed protein
LOC_Os09g21740	114	99	106	71	33	45	3.84527	1.09793	0.000158695	armadillo%2Fbeta-catenin repeat family protein,
LOC_Os05g35460	87	108	60	34	35	45	3.5413	1.0983	0.00294261	patellin protein, putative, expressed
LOC_Os12g09300	230	220	97	112	74	67	4.60469	1.10477	0.000435432	amino acid transporter, putative, expressed
LOC_Os05g50190	145	168	85	66	70	45	4.16125	1.10885	0.000644255	protein kinase domain containing protein, expressed
LOC_Os01g26280	141	161	178	118	60	50	4.42708	1.10928	4.40271e-05	OsWAK8 - OsWAK receptor-like protein kinase, expressed
LOC_Os01g04950	290	352	228	158	97	141	5.27589	1.11133	2.03221e-05	peptide transporter PTR2, putative, expressed
LOC_Os05g02420	529	487	320	301	172	150	5.87674	1.1146	1.68182e-06	expressed protein
LOC_Os02g42220	361	353	286	137	146	156	5.46544	1.12227	4.46685e-06	transposon protein, putative, unclassified, expressed
LOC_Os09g35940	378	291	843	370	191	153	6.05821	1.12538	0.000921437	cytochrome P450, putative, expressed
LOC_Os07g44060	145	140	82	64	56	45	4.03548	1.12539	0.000239436	haloacid dehalogenase-like hydrolase family protein,
LOC_Os08g26870	121	149	67	56	45	50	3.9232	1.12566	0.00124856	wound responsive protein, putative, expressed
LOC_Os06g03800	218	197	109	84	64	83	4.53518	1.13129	0.00020757	pollen ankyrin, putative, expressed
LOC_Os08g35860	174	121	102	52	64	56	4.13544	1.13209	0.000256584	cytokinin dehydrogenase precursor, putative, expressed
LOC_Os10g37170	76	90	63	55	19	32	3.37811	1.1335	0.00151843	retrotransposon protein, putative, unclassified, expressed
LOC_Os10g36270	60	54	43	26	25	18	2.84321	1.15502	0.00147677	disease resistance RPP13-like protein 1, putative, expressed
LOC_Os02g05410	75.1	62.59	35.6	34.3	25.17	17.17	2.97046	1.16605	0.00263804	splicing factor 3B subunit 1, putative, expressed
LOC_Os03g60110	174	242	114	89	79	65	4.55583	1.16785	0.000160306	KH domain containing protein, putative, expressed
LOC_Os04g41229	284	393	145	152	108	104	5.17968	1.17051	0.000249906	helix-loop-helix DNA-binding domain containing protein,
LOC_Os10g28210	46	47	34	20	18	17	2.55261	1.17208	0.00277966	plant-specific domain TIGR01615 family protein, expressed
LOC_Os12g18374	130	93	71	71	27	34	3.69855	1.17214	0.000473531	NB-ARC domain containing protein, expressed
LOC_Os06g20150	108	153	286	135	66	51	4.60133	1.17825	0.00115328	peroxidase precursor, putative, expressed
LOC_Os03g63970	75	48	44	30	22	20	2.91001	1.18223	0.00115909	gibberellin 20 oxidase 1, putative, expressed
LOC_Os02g43280	140	155	226	87	60	78	4.52341	1.18487	4.43903e-05	aldehyde dehydrogenase, putative, expressed
LOC_Os08g02850	99	139	85	41	40	55	3.85036	1.18859	0.000764643	zinc finger family protein, putative, expressed
LOC_Os11g15060	164	249	71	66	71	68	4.42167	1.19286	0.00283151	SAM dependent carboxyl methyltransferase, putative, expressed
LOC_Os02g01340	10325	7751	11252	6575	1710	4634	10.2987	1.19402	0.000186705	ferredoxin--NADP reductase, chloroplast precursor,
LOC_Os04g08828	330	288	404	197	138	111	5.47238	1.19431	5.42039e-08	cytochrome P450, putative, expressed
LOC_Os10g42770	153	179	80	84	49	48	4.18341	1.19458	0.000276111	a_IG002N01.7, putative, expressed
LOC_Os04g31340	123	111	96	45	47	46	3.86344	1.20408	5.95537e-05	CBS domain containing membrane protein, putative, expressed
LOC_Os07g02800	107	118	201	58	65	56	4.23286	1.20488	0.000266419	MYB family transcription factor, putative, expressed
LOC_Os04g33310	101	103	68	53	30	33	3.58623	1.22589	0.000124276	expressed protein
LOC_Os03g19250	334	399	288	129	157	133	5.46949	1.2289	1.69674e-06	AMP-binding enzyme, putative, expressed
LOC_Os04g30240	905.83	1389.01	1006.39	606.92	560.91	254.5	7.16062	1.23525	7.48648e-06	OsWAK60 - OsWAK receptor-like protein kinase, expressed
LOC_Os03g22490	1330	1504	1158	544	459	614	7.42034	1.24559	1.71465e-07	heavy metal-associated domain containing protein, expressed
LOC_Os12g05050	227	211	217	89	87	90	4.82333	1.24853	5.29714e-07	stem-specific protein TSJT1, putative, expressed
LOC_Os10g14920	1105	1046	276	414	325	256	6.6852	1.26721	0.000608683	integral membrane protein DUF6 containing protein, expressed
LOC_Os12g12934	61	58	66	21	39	14	3.03969	1.26879	0.00205973	peptide transporter PTR3-A, putative, expressed
LOC_Os06g49360	125	128	112	62	41	45	3.98426	1.28666	3.11433e-06	NBS-LRR disease resistance protein, putative, expressed
LOC_Os04g34290	96	50	93	39	28	28	3.37334	1.29643	0.000168336	protein kinase, putative, expressed
LOC_Os01g52750	242	232	185	135	72	64	4.81313	1.30045	1.761e-07	OsSub3 - Putative Subtilisin homologue, expressed
LOC_Os12g13720	145	111	136	44	71	37	4.07386	1.30263	5.76441e-05	Plant PDR ABC transporter associated domain containing protein,
LOC_Os12g44230	124	245	92	110	56	31	4.32824	1.30997	0.00115206	expressed protein
LOC_Os01g18860	40	26	27	18	9	10	2.08549	1.31426	0.00271877	S-adenosylmethionine synthetase, putative, expressed
LOC_Os10g40934	488	994	250	323	234	157	6.2203	1.31502	0.00065115	flavonol synthase%2Fflavanone 3-hydroxylase,
LOC_Os04g29770	239	286	197	146	128	25	4.94678	1.32052	0.000959959	wall-associated receptor kinase-like 3 precursor,
LOC_Os09g22505	149	134	96	71	50	31	4.02016	1.32279	9.97248e-06	expressed protein
LOC_Os03g47470	121	66	74	32	29	37	3.48125	1.33859	0.000138515	STE_PAK_Ste20_STLK.4
LOC_Os11g40470	99.44	120.91	101.53	70.45	46.54	14.4	3.79461	1.34792	0.000293817	retrotransposon protein, putative, Ty3-gypsy subclass, expressed
LOC_Os08g38400	61.37	85.09	56.52	29	26.21	22.86	3.1529	1.35608	0.000174524	oligopeptide transporter, putative, expressed
LOC_Os01g09620	83	61	29	25	14	26	2.91003	1.35662	0.00245541	zinc finger%2FCCCH transcription factor, putative, expressed
LOC_Os12g38180	98	160	114	80	28	41	4.00193	1.36639	6.36922e-05	heat shock cognate 70 kDa protein 2, putative, expressed
LOC_Os01g74410	158	250	81	96	48	44	4.37278	1.42283	0.000178167	MYB family transcription factor, putative, expressed
LOC_Os01g12160	32	67	45	27	11	16	2.66725	1.4429	0.00128493	OsGH3.3 - Probable indole-3-acetic acid-amido synthetase,
LOC_Os06g15330	174	194	208	76	41	88	4.59105	1.4471	3.63335e-06	CCT%2FB-box zinc finger protein, putative, expressed
LOC_Os11g20110	53.7	24.58	26.02	19.84	9	9	2.19411	1.4491	0.00241274	retrotransposon protein, putative, Ty3-gypsy subclass, expressed
LOC_Os12g10630	64	52	41	27	17	13	2.75702	1.4547	0.000105533	ZF-HD protein dimerisation region containing protein, expressed
LOC_Os03g15230	137	85	53	36	23	37	3.52153	1.45573	0.000167995	DUF292 domain containing protein, expressed
LOC_Os08g10080	320	240	120	118	64	65	4.8031	1.45738	5.49845e-06	no apical meristem protein, putative, expressed
LOC_Os06g38120	52	71	35	14	26	15	2.77902	1.46079	0.00154636	low-affinity cation transporter, putative, expressed
LOC_Os08g14990	624	221	562	276	173.13	70	5.8279	1.46868	4.7841e-05	receptor-like protein kinase 2 precursor, putative, expressed
LOC_Os06g38950	29	30	31	14	7	11	2.01425	1.47141	0.00118488	ABC transporter, ATP-binding protein, putative, expressed
LOC_Os05g05680	293.88	360.96	284	158.96	69	110	5.27868	1.48293	1.14107e-08	1-aminocyclopropane-1-carboxylate oxidase, putative, expressed
LOC_Os07g41250	242	270	218	73	91	83	4.91347	1.50156	4.43194e-08	peptide transporter PTR2, putative, expressed
LOC_Os01g38359	425	601	395	192	208	97	5.86962	1.51159	7.05673e-08	peptidyl-prolyl cis-trans isomerase, FKBP-type,
LOC_Os05g11910	32	37	40	13	8	16	2.26152	1.5146	0.0009128	GDSL-like lipase%2Facylhydrolase, putative, expressed
LOC_Os05g44560	219	97	80	57	33	42	4.00071	1.53739	2.79555e-05	kinesin motor domain containing protein, expressed
LOC_Os04g21790	124	129	158	58	48	34	4.0853	1.54421	6.63061e-08	OsWAK34 - OsWAK receptor-like protein kinase, expressed
LOC_Os10g10130	2828	3078	1270	1363	781	413	8.17725	1.54711	2.40838e-06	OsWAK112d - OsWAK receptor-like protein kinase, expressed
LOC_Os05g31140	389	503	597	70	71	307	5.92128	1.56494	0.00257837	glycosyl hydrolases family 17, putative, expressed
LOC_Os07g46852	105	186	204	22	53	77	4.35584	1.5725	0.000802291	sex determination protein tasselseed-2, putative, expressed
LOC_Os05g08750	62	57	35	22	14	15	2.70525	1.57299	7.65775e-05	UDP-glucoronosyl and UDP-glucosyl transferase domain
LOC_Os09g37330	51	64	35	11	10	26	2.67683	1.57648	0.00197986	OsSAUR39 - Auxin-responsive SAUR gene family member
LOC_Os08g14940	3000	1183	3246	1287	900.87	348	8.19732	1.57848	9.24888e-06	receptor kinase, putative, expressed
LOC_Os07g07900	28	24	20	7	6	10	1.69472	1.58006	0.00246305	expressed protein
LOC_Os06g48500	77	76	44	15	23	24	3.04404	1.58278	0.000169216	expressed protein
LOC_Os03g15050	6567	5404	5677	2842	1855	1239	9.45693	1.59109	3.07377e-15	phosphoenolpyruvate carboxykinase, putative, expressed
LOC_Os03g54130	737	764	552	144	80	392	6.36459	1.59587	0.000644167	cysteine protease 1 precursor, putative, expressed
LOC_Os01g01170	154	176	103	40	50	47	4.1472	1.59759	1.32513e-06	expressed protein
LOC_Os01g04910	26	21	27	6	8	9	1.72367	1.61397	0.00168195	TP53RK-binding protein, putative, expressed
LOC_Os11g44780	32.25	26.12	32	18.42	4.17	7.39	1.98072	1.61483	0.000778445	retrotransposon protein, putative, unclassified, expressed
LOC_Os01g45830	24	38	26	10	7	11	1.95919	1.61752	0.00138601	sulfate transporter, putative, expressed
LOC_Os06g02019	29	84	44	22	25	5	2.74878	1.62806	0.00279815	cytochrome P450, putative, expressed
LOC_Os11g17390	34	35	36	17.39	10	6	2.1727	1.6614	0.000133661	retrotransposon protein, putative, Ty1-copia subclass, expressed
LOC_Os07g28000	59	60	35	23	22	4	2.68679	1.66497	0.000493948	transposon protein, putative, CACTA, En%2FSpm sub-class
LOC_Os02g42620	71	76	147	26	28	34	3.58662	1.67816	2.91121e-05	protein kinase, putative, expressed
LOC_Os01g08140	19	24	42	11	5	10	1.89604	1.68662	0.00173273	phototropic-responsive NPH3 family protein, putative, expressed
LOC_Os11g12340	793	1563	452	511	182	224	6.81463	1.69563	1.33755e-05	disease resistance protein RPM1, putative, expressed
LOC_Os01g47900	305	225	239	74	56	95	4.92545	1.70068	2.19651e-09	S-locus-like receptor protein kinase, putative, expressed
LOC_Os09g11460	26	21	54	16	7	8	2.11207	1.71083	0.00105113	AP2 domain containing protein, expressed
LOC_Os11g41710	391	388	1054	217	123	208	6.18157	1.71353	3.69345e-06	cytochrome P450, putative, expressed
LOC_Os06g08570	125	109	84	33	33	28	3.67681	1.71489	7.22767e-08	PPR repeat domain containing protein, putative, expressed
LOC_Os09g10054	371	504	322	109	102	138	5.57278	1.71889	1.77851e-09	disease resistance protein RPS2, putative, expressed
LOC_Os12g42070	96	121.71	101	38	35	22.83	3.6896	1.72208	7.19934e-08	OsWAK129b - OsWAK receptor-like protein kinase, expressed
LOC_Os11g35840	37	22	16	15	3	5	1.70685	1.7227	0.00208091	expressed protein
LOC_Os04g32920	231	482	173	97	53	113	5.15504	1.72462	1.7464e-05	potassium transporter, putative, expressed
LOC_Os01g48390	109	135	113	39	29	37	3.84634	1.73619	2.76843e-08	expressed protein
LOC_Os07g33480	41	22	18	9	3	11	1.79911	1.74535	0.00258433	cytochrome P450 domain containing protein, expressed
LOC_Os04g02620	43	57	63	13	11	22	2.75423	1.76007	8.9379e-05	oxidoreductase, short chain dehydrogenase%2Freductase family
LOC_Os06g36390	34	16	15	6	6	6	1.51107	1.77397	0.00273777	expressed protein
LOC_Os08g10244	809	696	580	275	177	152	6.33506	1.78626	3.40089e-18	retrotransposon protein, putative, unclassified, expressed
LOC_Os11g47310	22	21	11	6	6	3	1.28547	1.80699	0.00273804	receptor kinase-like protein, identical, putative, expressed
LOC_Os08g10290	51	30	52	21	10	7	2.44628	1.81499	2.8978e-05	SHR5-receptor-like kinase, putative, expressed
LOC_Os05g37350	40	45.2	23.22	9.16	11.4	9.09	2.18457	1.81827	0.000225292	hhH-GPD superfamily base excision DNA repair protein, expressed
LOC_Os01g68740	24	72	22	16	12	6	2.31767	1.83245	0.00143502	keratin, type I cytoskeletal 9, putative, expressed
LOC_Os05g04170	277	274	277	93	57	78	5.00961	1.83766	3.4599e-14	AMP-binding enzyme, putative, expressed
LOC_Os02g26890	18	28	16	7	8	2	1.45876	1.85145	0.00208107	PPR repeat containing protein, expressed
LOC_Os01g04550	18	32	17	11	7	1	1.5589	1.85857	0.0027747	expressed protein
LOC_Os03g01160	32	62	77	18	9	19	2.80295	1.87449	7.91473e-05	protein kinase family protein, putative, expressed
LOC_Os11g44810	590	887	321	131	134	198	6.12245	1.88042	2.97554e-07	auxin-repressed protein, putative, expressed
LOC_Os03g63150	73	97	122	25	23	28	3.53281	1.90067	1.90336e-07	powdery mildew resistance protein PM3b, putative, expressed
LOC_Os01g61044	121	92	27	31	17	15	3.22898	1.92399	6.60377e-05	transmembrane amino acid transporter protein, putative, expressed
LOC_Os06g08580	76	105	61	27	18	18	3.26118	1.93528	2.19595e-07	transferase family protein, putative, expressed
LOC_Os01g02510	23	23	27	12	5	2	1.63714	1.96472	0.000315813	retrotransposon protein, putative, unclassified, expressed
LOC_Os12g38760	37	33	70	2	20	10	2.49243	1.98806	0.00173805	nucleotide pyrophosphatase%2Fphosphodiesterase,
LOC_Os02g02400	2408	3878	3387	938	840	634	8.52332	1.9976	1.02335e-16	catalase isozyme A, putative, expressed
LOC_Os11g07200	21	45	51	12	7	10	2.26439	2.00254	9.27468e-05	receptor protein kinase CLAVATA1 precursor,
LOC_Os08g10250	774	668	554	203	181	107	6.22597	2.00918	6.38148e-19	SHR5-receptor-like kinase, putative, expressed
LOC_Os01g25710	231.52	248.17	164.59	72.24	51.21	36.46	4.61555	2.01281	1.93291e-13	transposon protein, putative, CACTA, En%2FSpm sub-class
LOC_Os08g37750	19	18	23	3	8	3	1.38093	2.02295	0.00112883	cellulase, putative, expressed
LOC_Os11g47030	157.07	95.95	121.28	25.71	30.65	30.02	3.83027	2.04251	5.84808e-10	receptor protein kinase, putative, expressed
LOC_Os07g08390	21	18	16	7	3	3	1.26279	2.05474	0.000461749	plant-specific domain TIGR01615 family protein, expressed
LOC_Os01g04800	70	104	28	10	8	27	2.98805	2.05668	0.000509227	B3 DNA binding domain containing protein, expressed
LOC_Os10g14180	28	37	14	4	10	4	1.72632	2.06103	0.0010272	expressed protein
LOC_Os12g39360	218	191	355	121	43	29	4.84587	2.07212	9.78678e-09	aspartic proteinase nepenthesin precursor, putative, expressed
LOC_Os05g31570	380.78	343.79	244.72	75.15	70.19	75	5.17963	2.08452	1.25585e-15	disease resistance protein RGA4, putative, expressed
LOC_Os11g06980	406	386	952	176	114	117	6.02777	2.09695	1.15128e-10	BURP domain containing protein, expressed
LOC_Os01g16310	60	62	41	16	8	13	2.67544	2.115	3.92458e-07	glycosyl hydrolase, family 31, putative, expressed
LOC_Os11g45540	22	31	19	5	8	3	1.59895	2.12464	0.00018835	TKL_IRAK_DUF26-lh.11
LOC_Os10g25674	25	34	28	5	8	6	1.84186	2.13758	4.66373e-05	mps one binder kinase activator-like 1A, putative, expressed
LOC_Os11g04860	136	148	296	20	43	57	4.44929	2.14689	2.46652e-06	anthocyanin 5-O-glucosyltransferase, putative, expressed
LOC_Os11g36160	11	21	21	8	2	2	1.21199	2.16889	0.000871409	receptor-like protein kinase 2 precursor, putative, expressed
LOC_Os01g59840	20	41	62	19	5	4	2.29276	2.21904	0.000104391	Os1bglu3 - beta-glucosidase homologue,
LOC_Os01g39770	9	26	17	5	4	2	1.18491	2.23067	0.00150596	calcineurin B, putative, expressed
LOC_Os08g34700	31	28	55	18	3	4	2.17151	2.253	3.49595e-05	GDU1, putative, expressed
LOC_Os04g29680	24	26	27	10	4	2	1.65426	2.27671	2.68552e-05	OsWAK38 - OsWAK receptor-like protein kinase, expressed
LOC_Os06g43510	33	26	5	8	3	2	1.40917	2.29764	0.00171461	cytochrome P450 71D6, putative, expressed
LOC_Os08g13440	572	1246	560	198	150	135	6.45618	2.31033	6.54233e-13	cupin domain containing protein, expressed
LOC_Os11g42970	26	39	34	10	8	2	1.98233	2.31361	8.86594e-06	membrane associated DUF588 domain containing protein,
LOC_Os01g23710	191	131	149	31	34	24	4.10094	2.35686	3.37017e-15	no apical meristem protein, putative, expressed
LOC_Os03g06920	17	26	13	7	3	1	1.24794	2.35732	0.000263719	DRD1, putative, expressed
LOC_Os05g10240	17.98	16.37	24.31	2.68	8.1	0	1.29847	2.37152	0.00104199	transposon protein, putative, CACTA, En%2FSpm sub-class,
LOC_Os04g39930	96	60	72	12	19	11	3.08356	2.3734	1.89853e-09	receptor-like protein kinase, putative, expressed
LOC_Os11g27329	30	31	37	0	8	9	1.95547	2.37916	0.000153166	OsSCP62 - Putative Serine Carboxypeptidase homologue,
LOC_Os03g57680	51.43	110.8	55.41	26.17	4.29	12.84	3.04561	2.39099	1.96115e-06	aldehyde oxidase, putative, expressed
LOC_Os02g46460	54	64	62	21	9	5	2.76671	2.39567	1.10079e-08	peptide transporter PTR2, putative, expressed
LOC_Os08g26710	396	518	605	143	84	66	5.78075	2.40389	5.15937e-21	plant protein of unknown function domain containing protein
LOC_Os08g36500	336.52	366.9	319	101.74	53.48	29.65	5.18857	2.51492	1.83465e-19	nitrate reductase, putative, expressed
LOC_Os01g27230	110	94	197	32	17	20	3.85803	2.53512	1.157e-11	12-oxophytodienoate reductase, putative, expressed
LOC_Os04g29550	29	42	33	10	6	2	2.01327	2.54017	9.3809e-07	RIPER2 - Ripening-related family protein precursor, expressed
LOC_Os04g59150	96	377	284	50	68	14	4.79157	2.54976	1.14378e-06	peroxidase precursor, putative, expressed
LOC_Os11g05770	19	20	11	2	5	1	1.0796	2.5564	0.000295886	DUF623 domain containing protein, expressed
LOC_Os09g17329	119	232	333	56	28	34	4.62871	2.56129	1.66492e-11	expressed protein
LOC_Os10g09990	35	46	27	10	2	6	2.05594	2.5814	1.05042e-06	cytokinin-O-glucosyltransferase 3, putative, expressed
LOC_Os01g33970	21.34	17.2	8	1	6	0	0.982169	2.60695	0.00169605	transposon protein, putative, CACTA, En%2FSpm sub-class,
LOC_Os11g04720	207.1	403.43	4267.41	230.88	256.35	277.1	7.43646	2.61838	0.000742436	OsRR10 type-A response regulator, expressed
LOC_Os01g73200	61	110	147	30	5	18	3.53525	2.62815	3.77392e-08	peroxidase precursor, putative, expressed
LOC_Os02g03240	21.58	17	27.53	8.66	0	2	1.4071	2.65466	4.45499e-05	transposon protein, putative, unclassified, expressed
LOC_Os07g34190	13	26	14	3	3	2	1.14579	2.67376	0.000123647	chalcone and stilbene synthases, putative, expressed
LOC_Os07g35790	233	247	221	48	22	35	4.62213	2.7322	1.0471e-22	TKL_IRAK_DUF26-ld.5
LOC_Os08g01940	247	362	239	51	36	39	4.90268	2.74109	1.26846e-20	non-lysosomal glucosylceramidase, putative, expressed
LOC_Os05g19910	123	261	58	44	19	7	3.98539	2.7692	4.5894e-07	transferase family protein, putative, expressed
LOC_Os05g24150	12	6	13	0	2	2	0.504473	2.77	0.00284665	tetratricopeptide-like helical, putative, expressed
LOC_Os09g23540	43.21	81.44	32.33	7.38	6.42	8.45	2.54315	2.77987	1.81246e-07	dehydrogenase, putative, expressed
LOC_Os04g58280	25	54	24	2	8	4	1.97966	2.79748	1.20613e-05	stem-specific protein TSJT1, putative, expressed
LOC_Os11g46200	22	27	12	4	3	1	1.28676	2.88339	2.53206e-05	Leucine Rich Repeat family protein, expressed
LOC_Os11g41034	19	21	7	3	3	0	0.96704	2.90476	0.000368977	expressed protein
LOC_Os12g04500	170.9	263.57	3515.59	135.12	188.65	175.9	7.09372	2.91339	0.000354895	response regulator receiver domain containing protein, expressed
LOC_Os08g02110	37	68	17	5	3	7	2.18147	2.96964	5.2242e-06	peroxidase precursor, putative, expressed
LOC_Os09g19229	61	80	122	18	12	4	3.22053	2.97666	3.04832e-11	protein kinase domain containing protein, expressed
LOC_Os01g26310	8	11	7	3	0	0	0.299614	3.02159	0.000591856	wall-associated kinase-like 2, putative, expressed
LOC_Os07g35810	113	146	107	14	6	23	3.67708	3.03207	1.08655e-12	TKL_IRAK_DUF26-ld.6
LOC_Os11g38580	208	432	23.2	40.13	29	13.33	4.5275	3.06069	1.12018e-05	NBS-LRR type disease resistance protein, putative, expressed
LOC_Os03g63200	84	167	63	11	8	17	3.46955	3.07595	6.04315e-10	powdery mildew resistance protein PM3b, putative, expressed
LOC_Os12g02540	132.87	119.02	34.27	16.5	11.4	4	3.301	3.16944	2.12305e-09	BTBN23 - Bric-a-Brac
LOC_Os06g36330	13	23	13	2	1	2	0.998763	3.19869	2.35215e-05	MATE domain containing protein, expressed
LOC_Os01g12790	35	17	10	2	0	4	1.26053	3.22283	4.59065e-05	receptor protein kinase, putative, expressed
LOC_Os11g39450	8	23	10	1	1	2	0.7927	3.2327	0.000225357	cysteine-rich receptor-like protein kinase 7 precursor,
LOC_Os11g44970	9	5	11	2.36	0	0	0.237922	3.24408	0.000815196	NBS-LRR disease resistance protein, putative, expressed
LOC_Os11g15170	41.65	50.17	19.99	3.24	6.01	2	2.02972	3.24467	1.56643e-07	transposon protein, putative, unclassified, expressed
LOC_Os11g02620	169.13	172.98	88.73	16.5	16.6	9	3.86643	3.32808	1.27059e-17	BTBN21
LOC_Os04g51450	9	3	13	1	0	1	0.228855	3.397	0.00168814	glycosyl hydrolases family 16, putative, expressed
LOC_Os07g05360	524	929	346	33	81	44	5.91263	3.43171	3.73785e-15	photosystem II 10 kDa polypeptide, chloroplast precursor,
LOC_Os12g15680	10	46	38	0	7	1	1.80716	3.4396	5.40407e-05	laccase precursor protein, putative, expressed
LOC_Os07g28470	5	7	7	0	0	1	-0.0494088	3.79477	0.00118225	coiled-coil domain-containing protein 111, putative, expressed
LOC_Os08g42700	142	543	43	12	11	26	4.6168	3.82617	2.93634e-07	resistance protein, putative, expressed
LOC_Os05g07740	10	12	12	1	0	1	0.533936	3.85216	2.48418e-05	receptor-like protein kinase 2 precursor, putative, expressed
LOC_Os07g35750	9	22	4	0	1	1	0.572863	3.87171	0.000296535	TKL_IRAK_DUF26-ld.3
LOC_Os05g41420	4	5	11	1	0	0	-0.00933356	3.91588	0.00138744	auxin-induced protein 5NG4, putative, expressed
LOC_Os04g59200	31	500	23	24	6	6	4.23644	4.11398	2.01144e-05	peroxidase precursor, putative, expressed
LOC_Os01g50800	1.71	9.18	15.86	1	0	0	0.265229	4.36044	0.000749419	expressed protein
LOC_Os01g25679	13	1	16	1	0	0	0.364138	4.46586	0.000565461	retrotransposon protein, putative, Ty3-gypsy subclass, expressed
LOC_Os09g18360	98	85	133	4	6	2	3.35636	4.65856	7.59512e-24	expressed protein
LOC_Os03g18060	51.88	130	237.64	14.38	2.08	1	3.7711	4.69332	8.26442e-13	transposon protein, putative, unclassified, expressed
LOC_Os01g01660	34	5	1	0	1	0	0.654251	4.76104	0.000792165	isoflavone reductase, putative, expressed
LOC_Os01g22249	34	101	61	1	0	4	2.70798	5.17871	5.36713e-13	peroxidase precursor, putative, expressed
LOC_Os09g38840	7	5	2	0	0	0	-0.355734	5.24478	0.00164363	OsWAK90 - OsWAK receptor-like protein kinase, expressed
LOC_Os02g57700	2	7	6	0	0	0	-0.294342	5.37651	0.00134122	protein kinase, putative, expressed
LOC_Os09g11480	0	6	12	0	0	0	-0.139966	5.64707	0.00230033	AP2 domain containing protein, expressed
LOC_Os01g09050	9.41	7.94	2.54	0	0	0	-0.0604324	5.74318	0.000238029	retrotransposon protein, putative, Ty1-copia subclass, expressed
LOC_Os09g14810	0	5.99	14.59	0	0	0	-0.0203876	5.83586	0.00153765	retrotransposon protein, putative, unclassified, expressed
LOC_Os08g10310	137	314	233	3	2	6	4.43632	5.90338	9.48065e-32	SHR5-receptor-like kinase, putative, expressed
LOC_Os07g20460	6.48	0	15.94	0	0	0	0.049358	5.90808	0.0013235	retrotransposon protein, putative, Ty3-gypsy subclass, expressed
LOC_Os06g08070	2.12	9	15.87	0	0	0	0.239346	6.21389	0.000105241	transposon protein, putative, unclassified, expressed
LOC_Os10g03470	15.02	14.3	0	0	0	0	0.313291	6.29386	0.000368505	transposon protein, putative, CACTA, En%2FSpm sub-class
LOC_Os01g62860	18	17	10	0	0	0	0.779345	6.91166	3.39731e-08	oxidoreductase, aldo%2Fketo reductase family protein,
LOC_Os01g09700	1	18	25	0	0	0	0.769384	6.92706	2.60004e-05	aminotransferase, classes I and II, domain containing protein,
